# Supplementary material for: BnAP2-12 overexpression delays ramie flowering: evidence from AP2/ERF gene expression
Source: Front Plant Sci. 2024 Mar 25;15:1367837. doi: 10.3389/fpls.2024.1367837 (PMC10999622; doi:10.3389/fpls.2024.1367837)
Supplement: Supplementary file 16 [file Table_6.csv]

Table S6 A FPKM value list of all BnAP2/ERF genes
GENEME	GBN08 male flower 1	GBN08 male flower 2	GBN08 male flower 3	GBN09 female flower 1	GBN09 female flower 2
BnAP2-1	9.59	9.66	9.02	6.67	5.1
BnAP2-2	0.14	0.16	0.03	0	0
BnAP2-3	3.96	6.13	7.15	38.62	20.9
BnAP2-4	3.11	3.74	4.09	10.06	6.57
BnAP2-5	3.63	5.31	5.6	7.34	4.2
BnAP2-6	3.63	5.31	5.6	7.34	4.2
BnAP2-7	10.04	11.16	13.96	14.6	26.46
BnAP2-8	0.38	0.06	0.13	0.36	0.07
BnAP2-9	0.05	0.05	0.1	0.1	0.18
BnAP2-10	24.06	20.64	14.98	1.38	0.7
BnAP2-11	0	0	0	0	0
BnAP2-12	39.13	28.33	15.45	2.75	1.28
BnAP2-13	27.12	26.03	28	54.14	36.61
BnAP2-14	4.56	4.98	6	6.15	5.1
BnAP2-15	0.62	0.64	0.71	1.7	6.72
BnAP2-16	12.82	11.38	10.52	11.58	10.62
BnAP2-17	27.07	31.25	32.57	16.03	21.4
BnDREB-1	0	0	0	0	0
BnDREB-2	0.04	0.28	0.67	1.85	5.13
BnDREB-3	0	0	0	0	0
BnDREB-4	1.65	1.8	0.76	0.8	2.08
BnDREB-5	1.06	0.73	2.27	7.3	3.51
BnDREB-6	2.94	2.63	3.32	9.21	34.16
BnDREB-7	13.88	15.49	16.54	17.77	9.1
BnDREB-8	5.65	4.3	3.96	1.03	0
BnDREB-9	2.83	2.38	2.85	4.79	13.31
BnDREB-10	0.57	0	0	0	0
BnDREB-11	4.67	7.42	3.8	1.32	2.58
BnDREB-12	1.79	2.82	6.65	22.37	179.84
BnDREB-13	0.55	0.67	0.69	0.51	0.16
BnDREB-14	114.64	123.12	114.71	134.55	216.83
BnDREB-15	26.24	22.94	22.42	104.11	69.65
BnDREB-16	0.4	0.95	0.16	1.06	0
BnDREB-17	1.74	0.78	1.18	2.71	7.16
BnDREB-18	1.25	1.31	1.36	0.59	0.52
BnDREB-19	105.35	68.64	39.12	8.64	12.74
BnDREB-20	0	0	0	0	0
BnDREB-21	0.43	0.42	0.11	0.5	0.5
BnERF-1	3.46	1.87	4.12	1.55	3.42
BnERF-2	20.04	18.13	8.61	35.33	36.79
BnERF-3	0.98	0.96	1.64	2.42	2.1
BnERF-4	0.13	0.13	0.14	0.19	0.31
BnERF-5	2.55	1.17	1.35	0	0
BnERF-6	1.9	1.97	0.64	0.83	5.45
BnERF-7	9.77	12.51	11.24	12.01	8.21
BnERF-8	5.46	1.16	0.35	2.66	1.11
BnERF-9	15.59	13.21	9.18	17.37	48.76
BnERF-10	22.22	29.38	46.18	142.27	254.42
BnERF-11	50.32	49.3	53.52	55.17	311.38
BnERF-12	0	0	0	0	0
BnERF-13	1.3	1.69	2.08	6.49	22.24
BnERF-14	83.49	73.14	71.69	105.62	122.05
BnERF-15	10.16	9.86	4.49	6.61	4.68
BnERF-16	8.99	7.75	8.47	2.55	0.93
BnERF-17	0.14	0.5	0.28	0.74	0.32
BnERF-18	0.23	0.17	0.29	0.22	0.2
BnERF-19	2.77	3	0.99	4.2	2.27
BnERF-20	2.63	2.98	2.78	4.89	2.68
BnERF-21	4.62	4.93	4.07	5.86	2.81
BnERF-22	2.4	1.36	1.79	4.64	2.32
BnERF-23	23.85	14.05	9.05	1.07	0.18
BnERF-24	3.45	5.51	6.59	11.47	6.58
BnERF-25	2.69	2.62	1.93	3.56	0.91
BnERF-26	0.18	0.18	0.18	0	0.21
BnERF-27	0	0	0	0	0
BnERF-28	2.43	1.97	2.58	1.51	5.02
BnERF-29	0.26	0	0	0.24	0
BnERF-30	0.46	0.08	0.16	0.07	0
BnERF-31	15.8	14.69	17.68	2.84	1.22
BnERF-32	0.19	0.36	0	0.17	0
BnERF-33	12.95	22.42	20.96	20.53	13.14
BnERF-34	18.56	12.8	14.62	22.51	112.65
BnERF-35	0	0	0	0.08	0
BnERF-36	1.34	1.23	1.6	1.62	1.29
BnERF-37	12.83	16.76	15.26	28.75	34.68
BnERF-38	50.77	68.88	92.44	154.96	190.96
BnERF-39	13.93	12.23	17.81	36.24	94.31
BnERF-40	42.06	42.49	51.53	38.71	37.23
BnERF-41	63.2	75.56	88.89	91.41	58.85
BnERF-42	0	0.33	0.17	0.59	0
BnRAV-1	15.75	17.68	13.97	19.62	27.35
BnRAV-2	0.37	0.18	0	0	0.21
BnRAV-3	0.65	0.2	0.05	10.28	13.05
