# Supplementary material for: BnAP2-12 overexpression delays ramie flowering: evidence from AP2/ERF gene expression
Source: Front Plant Sci. 2024 Mar 25;15:1367837. doi: 10.3389/fpls.2024.1367837 (PMC10999622; doi:10.3389/fpls.2024.1367837)
Supplement: Supplementary file 17 [file Table_7.csv]

Table S7 Genes screened for co-expression network construction
No	AverageShortestPathLength	baseMean	BetweennessCentrality	ClosenessCentrality	ClusteringCoefficient	Degree	Eccentricity	expression	gene_name	IsSingleNode	lfcSE	log2FoldChange	MCODE::Clusters (1)	MCODE::Node Status (1)	MCODE::Score (1)	name	NeighborhoodConnectivity	NumberOfDirectedEdges	NumberOfUndirectedEdges	padj	PartnerOfMultiEdgedNodePairs	pvalue	Radiality	selected	SelfLoops	shared name	stat	Stress	SubjectID.x	SWISS	TopologicalCoefficient
77	4.869198312	58.1016	8.18E-04	0.205372617	0.768939394	33	14	down		FALSE	0.5172	-3.8187	Cluster 2	Clustered	16.68817204	Bni01G001264	41.54545455	0	33	0	0	0	0.95448002	FALSE	0	Bni01G001264	-7.3831	19365870	O82013.1	Full=17.3 kDa class II heat shock protein; AltName: Full=Hsp17.3; AltName: Full=Hsp20.2 [Solanum peruvianum]	0.370941558
235	11.47538678	42.8345	0.008623803	0.087143032	0.533333333	6	20	up	ACO2	FALSE	0.6522	2.66		Unclustered	4	Bni02G003298	7.666666667	0	6	0.0013	0	0	0.876760156	FALSE	0	Bni02G003298	4.0788	7150848	Q84MB3.1	Full=1-aminocyclopropane-1-carboxylate oxidase homolog 1 [Arabidopsis thaliana]	0.425925926
511	7.212376934	230.2366	0.029734852	0.138650546	0.2	5	17	up	ACO5	FALSE	0.386	4.5092		Unclustered	1.2	Bni05G007712	4.6	0	5	0	0	0	0.926913213	FALSE	0	Bni05G007712	11.6823	301065296	P31237.1	Full=1-aminocyclopropane-1-carboxylate oxidase; Short=ACC oxidase; AltName: Full=Ethylene-forming enzyme; Short=EFE [Actinidia deliciosa]	0.314285714
839	8.630098453	12.8784	0.011216101	0.115873533	0.266666667	6	19	down		FALSE	1.4002	-4.3659	Cluster 25	Clustered	3	Bni09G013456	2.833333333	0	6	0.0245	0	0.0018	0.910234136	FALSE	0	Bni09G013456	-3.1181	1166240646	O13737.2	Full=2-hydroxy-palmitic acid dioxygenase mpo1; AltName: Full=Metabolism of phytosphingosine to odd-numbered fatty acids protein 1; Short=Metabolism of PHS to odd-numbered FA protein 1 [Schizosaccharomyces pombe 972h-]	0.380952381
427	6.959212377	250.2634	2.54E-04	0.143694422	0.7	5	16	up		FALSE	0.1903	1.206	Cluster 28	Clustered	2.4	Bni04G006378	6	0	5	0	0	0	0.929891619	FALSE	0	Bni04G006378	6.3388	9688	Q941I0.2	Full=2-methylene-furan-3-one reductase; AltName: Full=Enone oxidoreductase; Short=FaEO; AltName: Full=Quinone oxidoreductase; Short=FaQR [Fragaria x ananassa]	0.545454545
46	6.232067511	24.4706	0.001528988	0.160460393	0.638888889	9	16	down		FALSE	0.7166	-3.2375	Cluster 9	Clustered	5.785714286	Bni01G000913	8	0	9	3.00E-04	0	0	0.938446265	FALSE	0	Bni01G000913	-4.5178	21530686	Q8L6Z4.1	Full=30S ribosomal protein S9, mitochondrial; Flags: Precursor [Arabidopsis thaliana]	0.464052288
943	5.925457103	72.6264	0.00285672	0.168763352	0.744827586	30	16	down		FALSE	1.6681	-9.3504	Cluster 5	Clustered	22	Bni10G015100	40.03333333	0	30	0	0	0	0.942053446	FALSE	0	Bni10G015100	-5.6056	36062284	Q9SUY9.1	Full=3-ketoacyl-CoA synthase 15; Short=KCS-15; AltName: Full=Very long-chain fatty acid condensing enzyme 15; Short=VLCFA condensing enzyme 15 [Arabidopsis thaliana]	0.43046595
647	5.257383966	95.5684	0.007208999	0.190208668	0.62109575	63	16	down		FALSE	1.634	-9.7464	Cluster 3	Clustered	30.45873016	Bni06G009959	57.17460317	0	63	0	0	0	0.94991313	FALSE	0	Bni06G009959	-5.9648	453804896	Q9C992.1	Full=3-ketoacyl-CoA synthase 7; Short=KCS-7; AltName: Full=Very long-chain fatty acid condensing enzyme 7; Short=VLCFA condensing enzyme 7 [Arabidopsis thaliana]	0.388942879
862	4.710267229	56.4229	0.002878206	0.21230218	0.698461538	26	14	down		FALSE	0.4126	-1.3824	Cluster 6	Seed	14.77941176	Bni09G013789	32.11538462	0	26	0.013	0	8.00E-04	0.956349797	FALSE	0	Bni09G013789	-3.3504	6978042	P28643.1	Full=3-oxoacyl-[acyl-carrier-protein] reductase, chloroplastic; AltName: Full=3-ketoacyl-acyl carrier protein reductase; Flags: Precursor [Cuphea lanceolata]	0.236142534
676	4.687763713	37.7932	0.004382089	0.213321332	0.66546221	82	15	down		FALSE	1.6118	-8.4079	Cluster 1	Clustered	41.37835338	Bni07G010527	69.08536585	0	82	0	0	0	0.956614545	FALSE	0	Bni07G010527	-5.2164	162072636	P52410.2	Full=3-oxoacyl-[acyl-carrier-protein] synthase I, chloroplastic; AltName: Full=Beta-ketoacyl-ACP synthase I; Short=KAS I; Flags: Precursor [Arabidopsis thaliana]	0.397042332
495	6.416315049	49.094	0.002139087	0.155852696	0.514619883	19	16	down		FALSE	1.13	-5.7411	Cluster 27	Clustered	8.672727273	Bni05G007552	21.94736842	0	19	0	0	0	0.936278646	FALSE	0	Bni05G007552	-5.0805	401248	Q9C9P4.1	Full=3-oxoacyl-[acyl-carrier-protein] synthase II, chloroplastic; AltName: Full=Beta-ketoacyl-acyl-carrier-protein synthase II; Short=AtKAS2; Short=Beta-ketoacyl-ACP synthetase 2; AltName: Full=Protein FATTY ACID BIOSYNTHESIS 1; Flags: Precursor [Arabidopsis thaliana]	0.29658606
590	5.552742616	143.6236	0.009413855	0.180091185	0.505263158	20	13	down		FALSE	0.2656	-1.1699	Cluster 19	Clustered	4.959064327	Bni06G009207	18.4	0	20	4.00E-04	0	0	0.946438322	FALSE	0	Bni06G009207	-4.4048	6892518	P34788.1	Full=40S ribosomal protein S18 [Arabidopsis thaliana]	0.278787879
866	4.478199719	313.0961	0.006640999	0.22330402	0.59057971	24	13	down		FALSE	0.5084	-4.9435	Cluster 8	Clustered	11.02941176	Bni09G013841	27.58333333	0	24	0	0	0	0.959080003	FALSE	0	Bni09G013841	-9.7228	7976338	Q9LQ12.1	Full=4-coumarate--CoA ligase-like 1; AltName: Full=4-coumarate--CoA ligase isoform 10; Short=At4CL10 [Arabidopsis thaliana]	0.31344697
136	7.05907173	41.6968	0.00281294	0.141661686	0.333333333	3	15	up		FALSE	0.4363	1.6901		Unclustered	2	Bni01G001850	8.666666667	0	3	0.0026	0	1.00E-04	0.928716803	FALSE	0	Bni01G001850	3.8738	5678646	Q84P21.2	Full=4-coumarate--CoA ligase-like 5; AltName: Full=4-coumarate--CoA ligase isoform 9; Short=At4CL9; AltName: Full=Peroxisomal OPC-8:0-CoA ligase 1 [Arabidopsis thaliana]	0.490196078
1082	4.4697609	30.3273	0.003209775	0.223725614	0.719919517	71	14	down		FALSE	0.6924	-3.2264	Cluster 1	Clustered	41.37835338	Bni13G017666	72.4084507	0	71	1.00E-04	0	0	0.959179284	FALSE	0	Bni13G017666	-4.6596	31808580	Q75K12.1	Full=5'-nucleotidase domain-containing protein DDB_G0275467 [Dictyostelium discoideum]	0.383113496
965	5.025316456	1176.3792	0.005080144	0.198992443	0.526315789	20	13	down		FALSE	0.1611	-1.1668	Cluster 10	Clustered	8.590909091	Bni11G015540	23	0	20	0	0	0	0.952643336	FALSE	0	Bni11G015540	-7.2435	5221430	Q9LRX8.1	Full=60S ribosomal protein L13a-2 [Arabidopsis thaliana]	0.26744186
170	4.433192686	115.6426	0.022715064	0.225571066	0.464052288	18	12	down		FALSE	0.2945	-1.1157	Cluster 17	Clustered	3.294117647	Bni02G002534	21.77777778	0	18	0.0034	0	2.00E-04	0.959609498	FALSE	0	Bni02G002534	-3.7885	13856412	Q9M9W1.1	Full=60S ribosomal protein L22-2 [Arabidopsis thaliana]	0.236714976
262	5.424753868	51.3478	0.002493105	0.184340161	0.683333333	16	14	down		FALSE	0.3892	-1.5207		Unclustered	12	Bni03G003869	31.4375	0	16	0.0023	0	1.00E-04	0.947944072	FALSE	0	Bni03G003869	-3.9071	232171996	O22644.1	Full=60S ribosomal protein L23A [Fritillaria agrestis]	0.469216418
219	5.610407876	115.0675	0.003470883	0.17824016	0.567251462	19	13	down		FALSE	0.2906	-1.7222	Cluster 8	Clustered	11	Bni02G002997	18.73684211	0	19	0	0	0	0.945759907	FALSE	0	Bni02G002997	-5.9269	22367958	Q9M5L0.1	Full=60S ribosomal protein L35 [Euphorbia esula]	0.288259109
397	6.836849508	89.6243	2.01E-04	0.1462662	0.642857143	8	15	down		FALSE	0.3375	-1.1649	Cluster 23	Seed	4.761904762	Bni04G005999	11.875	0	8	0.0097	0	6.00E-04	0.931331182	FALSE	0	Bni04G005999	-3.4512	599052	P29766.1	Full=60S ribosomal protein L8; AltName: Full=L2; AltName: Full=Ribosomal protein TL2 [Solanum lycopersicum]	0.37109375
284	5.029535865	25.6621	0.007220847	0.198825503	0.536842105	20	13	down		FALSE	0.5674	-1.9279	Cluster 10	Clustered	9	Bni03G004313	22.85	0	20	0.0113	0	7.00E-04	0.952593696	FALSE	0	Bni03G004313	-3.398	7180568	Q9ZVJ3.2	Full=65-kDa microtubule-associated protein 5; Short=AtMAP65-5 [Arabidopsis thaliana]	0.268823529
960	4.838255977	17.0432	0.013903552	0.206686047	0.577235772	42	13	down		FALSE	0.6714	-2.0108	Cluster 2	Clustered	16.51970443	Bni11G015447	38.88095238	0	42	0.0334	0	0.0027	0.954844047	FALSE	0	Bni11G015447	-2.9949	206032774	Q43207.1	Full=70 kDa peptidyl-prolyl isomerase; AltName: Full=Peptidyl-prolyl cis-trans isomerase; Short=PPIase; AltName: Full=Rotamase [Triticum aestivum]	0.324007937
423	5.282700422	29.052	0.022319266	0.189297125	0.455882353	17	13	down		FALSE	0.5793	-2.6322	Cluster 10	Clustered	8.672727273	Bni04G006309	20.64705882	0	17	2.00E-04	0	0	0.949615289	FALSE	0	Bni04G006309	-4.5438	434618186	Q9FLD5.1	Full=AAA-ATPase ASD, mitochondrial; AltName: Full=AAA-ATPase 1; AltName: Full=Protein ATPASE-IN-SEED-DEVELOPMENT [Arabidopsis thaliana]	0.204426325
113	4.436005626	14.6392	0.006198773	0.225428028	0.546103896	56	13	down		FALSE	0.7631	-2.4287	Cluster 2	Clustered	19.05882353	Bni01G001668	47.21428571	0	56	0.0206	0	0.0015	0.959576404	FALSE	0	Bni01G001668	-3.1829	92374954	Q147F9.1	Full=AAA-ATPase At3g50940; Flags: Precursor [Arabidopsis thaliana]	0.319015444
528	4.157524613	42.9195	0.011010666	0.24052774	0.582089552	68	13	down		FALSE	1.5019	-8.5915	Cluster 3	Clustered	27.25825826	Bni05G007961	57.48529412	0	68	0	0	0	0.962852652	FALSE	0	Bni05G007961	-5.7204	296885014	Q9M0M2.2	Full=ABC transporter B family member 9; Short=ABC transporter ABCB.9; Short=AtABCB9; AltName: Full=Multidrug resistance protein 9; AltName: Full=P-glycoprotein 9 [Arabidopsis thaliana]	0.309060721
265	5.585091421	10.0415	0.001717783	0.179048099	0.521052632	20	15	down		FALSE	1.1576	-3.3798	Cluster 14	Clustered	6.323809524	Bni03G003906	24.65	0	20	0.0398	0	0.0035	0.946057748	FALSE	0	Bni03G003906	-2.9196	799138	Q9M2V7.2	Full=ABC transporter G family member 16; Short=ABC transporter ABCG.16; Short=AtABCG16; AltName: Full=Probable white-brown complex homolog protein 16; Short=AtWBC16 [Arabidopsis thaliana]	0.23254717
1072	4.014064698	36.92	0.012758639	0.249124036	0.561632653	50	13	down		FALSE	0.7933	-4.5702	Cluster 4	Clustered	22.5	Bni12G017322	55.72	0	50	0	0	0	0.964540415	FALSE	0	Bni12G017322	-5.7614	71247758	Q9ZUT0.1	Full=ABC transporter G family member 2; Short=ABC transporter ABCG.2; Short=AtABCG2; AltName: Full=White-brown complex homolog protein 2; Short=AtWBC2 [Arabidopsis thaliana]	0.307845304
1128	4.379746835	29.3322	0.005348378	0.228323699	0.709366901	74	15	down	ABCG26	FALSE	1.5825	-8.0422	Cluster 1	Clustered	37.73519164	Bni13G018312	73.08108108	0	74	0	0	0	0.960238273	FALSE	0	Bni13G018312	-5.0818	164426632	Q9LK50.2	Full=ABC transporter G family member 26; Short=ABC transporter ABCG.26; Short=AtABCG26; AltName: Full=Putative white-brown complex homolog protein 27; Short=AtWBC27 [Arabidopsis thaliana]	0.388729155
202	4.437412096	7.4167	0.002875536	0.225356577	0.632996633	55	14	down		FALSE	1.6985	-6.0588	Cluster 4	Clustered	24.6031746	Bni02G002817	55.07272727	0	55	0.0069	0	4.00E-04	0.959559858	FALSE	0	Bni02G002817	-3.5671	77275142	Q7PC88.1	Full=ABC transporter G family member 31; Short=ABC transporter ABCG.31; Short=AtABCG31; AltName: Full=Pleiotropic drug resistance protein 3; Short=AtPDR3 [Arabidopsis thaliana]	0.357615112
820	4.960618847	9.2132	6.64E-04	0.201587752	0.776190476	36	14	down		FALSE	1.6535	-6.3719	Cluster 2	Clustered	18.07862903	Bni09G013126	42.75	0	36	0.0028	0	1.00E-04	0.953404484	FALSE	0	Bni09G013126	-3.8536	503840	Q9FZ47.1	Full=ACT domain-containing protein ACR11; AltName: Full=Protein ACT DOMAIN REPEATS 11; Flags: Precursor [Arabidopsis thaliana]	0.411057692
829	4.537271449	36.7145	0.003789989	0.220396776	0.636734694	50	14	down		FALSE	0.4493	-1.6443	Cluster 2	Clustered	19.41666667	Bni09G013356	51.82	0	50	0.0052	0	3.00E-04	0.958385042	FALSE	0	Bni09G013356	-3.6596	58713530	Q8LJW3.1	Full=ACT domain-containing protein ACR4; AltName: Full=Protein ACT DOMAIN REPEATS 4 [Arabidopsis thaliana]	0.347785235
559	12.45288326	74.834	0.00294416	0.080302688	0.571428571	8	21	up		FALSE	0.6572	3.0281	Cluster 41	Clustered	3.142857143	Bni06G008566	6	0	8	2.00E-04	0	0	0.865260197	FALSE	0	Bni06G008566	4.6073	3064674	Q9ZNT3.1	Full=Actin-depolymerizing factor 5; Short=ADF-5; Short=AtADF5 [Arabidopsis thaliana]	0.461538462
998	6.094233474	213.0322	0.003228384	0.164089545	0.466666667	6	15	down		FALSE	0.3181	-1.1152		Unclustered	2.7	Bni11G016014	9	0	6	0.0082	0	5.00E-04	0.940067841	FALSE	0	Bni11G016014	-3.5057	419530	P93092.1	Full=Acyl carrier protein 1, chloroplastic; Short=ACP 1; Flags: Precursor [Casuarina glauca]	0.346153846
51	4.074542897	239.0776	0.019407571	0.245426303	0.581962025	80	14	down		FALSE	1.5187	-11.0693	Cluster 4	Clustered	24.50774411	Bni01G000946	66.0875	0	80	0	0	0	0.963828907	FALSE	0	Bni01G000946	-7.2887	478568714	Q7XHC4.1	Full=Acyl transferase 15; Short=OsAT15 [Oryza sativa Japonica Group]	0.325554187
91	4.722925457	71.8469	0.00204748	0.211733175	0.660818713	19	14	down		FALSE	0.374	-2.1681		Unclustered	13	Bni01G001413	43.42105263	0	19	0	0	0	0.956200877	FALSE	0	Bni01G001413	-5.7977	772082	Q10P83.1	Full=Acyl-CoA-binding domain-containing protein 5; Short=Acyl-CoA binding protein 5; Short=OsACBP5; Flags: Precursor [Oryza sativa Japonica Group]	0.40580423
595	4.720112518	11.4541	0.005113271	0.211859356	0.678675755	79	15	down	AGL22	FALSE	1.7003	-6.6854	Cluster 1	Clustered	41.37835338	Bni06G009244	69.81012658	0	79	0.0021	0	1.00E-04	0.95623397	FALSE	0	Bni06G009244	-3.9319	173968880	Q9FLL0.1	Full=Agamous-like MADS-box protein AGL75 [Arabidopsis thaliana]	0.403526743
599	10.51758087	4.8249	0	0.095078898	0	1	21	down	AGL23	FALSE	1.9145	-5.438		Unclustered	0	Bni06G009260	2	0	1	0.0483	0	0.0045	0.88802846	FALSE	0	Bni06G009260	-2.8404	0	Q9FLL0.1	Full=Agamous-like MADS-box protein AGL75 [Arabidopsis thaliana]	0
124	4.835443038	84.4048	0.028121076	0.206806283	0.418719212	29	12	down	AGL8	FALSE	0.4076	-2.9173	Cluster 10	Clustered	8.166666667	Bni01G001710	22.44827586	0	29	0	0	0	0.954877141	FALSE	0	Bni01G001710	-7.157	18084834	E0CPH4.1	Full=Agamous-like MADS-box protein AP3; AltName: Full=VvAP3.1; AltName: Full=VviAP3a [Vitis vinifera]	0.233836207
70	4.362869198	137.7468	0.006102738	0.229206963	0.580116341	62	14	down	PI1	FALSE	1.0513	-7.827	Cluster 3	Clustered	25.67045455	Bni01G001145	54.24193548	0	62	0	0	0	0.960436833	FALSE	0	Bni01G001145	-7.4447	158533138	Q0HA25.2	Full=Agamous-like MADS-box protein MADS9; AltName: Full=PISTILLATA-like protein; Short=VvPI; Short=VviPI; AltName: Full=Protein FLESHLESS BERRY; AltName: Full=VvMADS9 [Vitis vinifera]	0.326758647
1170	6.758087201	220.079	4.15E-04	0.147970864	0.6	6	15	down	AGL42	FALSE	0.3992	-2.081	Cluster 16	Clustered	4	Bni14G019035	6.333333333	0	6	0	0	0	0.932257798	FALSE	0	Bni14G019035	-5.213	250582	Q003J2.1	Full=Agamous-like MADS-box protein TM6; AltName: Full=VvAP3.2; AltName: Full=VviAP3b [Vitis vinifera]	0.487179487
852	4.014064698	201.7922	0.020103681	0.249124036	0.454878049	41	12	down		FALSE	0.4072	-4.8912	Cluster 2	Clustered	16.9005848	Bni09G013632	48.17073171	0	41	0	0	0	0.964540415	FALSE	0	Bni09G013632	-12.0121	72124926	Q8S528.2	Full=Aldehyde dehydrogenase family 2 member B7, mitochondrial; Short=ALDH2b; Flags: Precursor [Arabidopsis thaliana]	0.248302741
473	4.438818565	129.3094	0.003630579	0.225285171	0.610275689	57	14	down		FALSE	1.4651	-10.1827	Cluster 7	Clustered	15.64444444	Bni05G007225	54	0	57	0	0	0	0.959543311	FALSE	0	Bni05G007225	-6.9502	114059446	Q3HRQ2.1	Full=Aldehyde oxidase GLOX; AltName: Full=Glyoxal oxidase; Short=VpGLOX; Flags: Precursor [Vitis pseudoreticulata]	0.357615894
843	4.616033755	18.0827	0.005873299	0.216636197	0.687037037	81	15	down	GLOX1	FALSE	1.6432	-7.3443	Cluster 1	Clustered	41.37835338	Bni09G013541	70.49382716	0	81	3.00E-04	0	0	0.957458426	FALSE	0	Bni09G013541	-4.4694	257574326	Q3HRQ2.1	Full=Aldehyde oxidase GLOX; AltName: Full=Glyoxal oxidase; Short=VpGLOX; Flags: Precursor [Vitis pseudoreticulata]	0.389468658
900	4.142053446	557.5364	0.011887895	0.241426146	0.592757937	64	13	down		FALSE	1.4695	-12.2909	Cluster 4	Clustered	22.36363636	Bni10G014370	57.0625	0	64	0	0	0	0.963034665	FALSE	0	Bni10G014370	-8.3638	299049334	Q3HRQ2.1	Full=Aldehyde oxidase GLOX; AltName: Full=Glyoxal oxidase; Short=VpGLOX; Flags: Precursor [Vitis pseudoreticulata]	0.301917989
1120	10.51476793	20.2044	0.001929953	0.095104334	0.761904762	7	19	up		FALSE	0.7809	2.7866	Cluster 13	Seed	4.523809524	Bni13G018193	6.571428571	0	7	0.0068	0	4.00E-04	0.888061554	FALSE	0	Bni13G018193	3.5684	1532304	Q10I20.1	Full=Alpha-1,3-arabinosyltransferase XAT3; AltName: Full=Xylan arabinosyltransferase 3; Short=OsXAT3 [Oryza sativa Japonica Group]	0.547619048
1017	6.004219409	9.2185	0.002882182	0.166549543	0.4	6	15	down		FALSE	1.1081	-3.2458	Cluster 28	Clustered	2.7	Bni12G016637	9.333333333	0	6	0.039	0	0.0034	0.94112683	FALSE	0	Bni12G016637	-2.9291	30650448	Q9STH6.1	Full=Alpha-dioxygenase 1; Short=Alpha DOX1; AltName: Full=Fatty acid dioxygenase AlphaDOX1; AltName: Full=Pathogen-induced oxygenase; AltName: Full=Plant alpha dioxygenase 1; Flags: Precursor [Arabidopsis thaliana]	0.229166667
289	5.798874824	15.8808	0.002813383	0.172447247	0.636842105	20	15	down		FALSE	1.6686	-5.6968	Cluster 8	Clustered	10.3956044	Bni03G004390	19.85	0	20	0.0108	0	6.00E-04	0.943542649	FALSE	0	Bni03G004390	-3.414	1022420	B9EXZ6.1	Full=Amino-acid permease BAT1 homolog [Oryza sativa Japonica Group]	0.315079365
48	4.814345992	5.2081	0.001813313	0.207712533	0.651360544	49	14	down		FALSE	1.797	-5.5489	Cluster 2	Clustered	17.31010453	Bni01G000926	43.42857143	0	49	0.0264	0	0.002	0.955125341	FALSE	0	Bni01G000926	-3.0878	56697446	A0A072VHJ1.1	Full=Ammonium transporter 2 member 5; Short=Ammonium transporter 2;5; Short=MtAMT2;5 [Medicago truncatula]	0.350230415
287	7.658227848	381.3792	0.01398546	0.130578512	0.523809524	7	16	up		FALSE	0.2417	1.4154	Cluster 11	Clustered	5	Bni03G004361	8.142857143	0	7	0	0	0	0.921667908	FALSE	0	Bni03G004361	5.8571	7927390	Q9ZVJ6.1	Full=Annexin D4; AltName: Full=AnnAt4 [Arabidopsis thaliana]	0.508928571
793	4.978902954	8.6409	0.004428748	0.200847458	0.629376258	71	15	down		FALSE	1.7621	-6.2788	Cluster 3	Seed	31.92912514	Bni08G012601	61.78873239	0	71	0.007	0	4.00E-04	0.953189377	FALSE	0	Bni08G012601	-3.5631	113722972	Q9LVW3.1	Full=Anthocyanidin 3-O-glucoside 2'''-O-xylosyltransferase; Short=A3G2''XylT [Arabidopsis thaliana]	0.379071978
757	8.208157525	15.282	0.00281294	0.121830021	0	2	18	up		FALSE	1.1102	5.1953		Unclustered	0.666666667	Bni08G011932	3	0	2	1.00E-04	0	0	0.915198147	FALSE	0	Bni08G011932	4.6796	18906620	P10290.1	Full=Anthocyanin regulatory C1 protein [Zea mays]	0.5
281	4.111111111	12.4417	0.017718534	0.243243243	0.620701754	76	14	down	BnAP2-10	FALSE	1.2247	-4.3147	Cluster 1	Clustered	34.31707317	Bni03G004265	68.93421053	0	76	0.0079	0	4.00E-04	0.963398693	FALSE	0	Bni03G004265	-3.5229	243616380	A0JPZ8.1	Full=AP2-like ethylene-responsive transcription factor At1g79700 [Arabidopsis thaliana]	0.348152578
114	5.360056259	31.51	7.69E-05	0.186565206	0.333333333	3	14	down		FALSE	0.4745	-1.3725		Unclustered	2	Bni01G001675	17	0	3	0.0425	0	0.0038	0.94870522	FALSE	0	Bni01G001675	-2.8923	1494	Q9SB50.1	Full=AP-4 complex subunit mu; AltName: Full=Adaptor protein complex AP-4 subunit mu; AltName: Full=Adaptor protein-4 mu-adaptin; AltName: Full=Adaptor-related protein complex 4 subunit mu; AltName: Full=At-muC-Ad; AltName: Full=Mu4-adaptin [Arabidopsis thaliana]	0.416666667
546	4.158931083	102.2544	0.01442642	0.240446398	0.605383023	70	14	down		FALSE	0.81	-6.0657	Cluster 1	Clustered	34.50641026	Bni05G008181	67.98571429	0	70	0	0	0	0.962836105	FALSE	0	Bni05G008181	-7.4881	106219908	Q9SAI4.1	Full=Aquaporin NIP6-1; AltName: Full=NOD26-like intrinsic protein 6-1; Short=AtNIP6;1 [Arabidopsis thaliana]	0.325290499
592	5.818565401	17.8366	0.002190911	0.171863669	0.705882353	17	14	down		FALSE	0.675	-2.0883	Cluster 8	Clustered	11	Bni06G009222	19.17647059	0	17	0.026	0	0.002	0.943310995	FALSE	0	Bni06G009222	-3.0937	3677366	B9DHT4.2	Full=ARM REPEAT PROTEIN INTERACTING WITH ABF2; Short=ARIA [Arabidopsis thaliana]	0.342436975
384	9.628691983	50.2733	0	0.103856266	0	1	20	down		FALSE	0.68	-2.1793		Unclustered	0	Bni04G005837	6	0	1	0.0194	0	0.0014	0.898485977	FALSE	0	Bni04G005837	-3.205	0	O22130.1	Full=AT-hook motif nuclear-localized protein 22 [Arabidopsis thaliana]	0
1180	4.520393812	14.2429	0.001432019	0.221219664	0.761083744	29	14	down		FALSE	1.6144	-7	Cluster 29	Clustered	20	BniUnG019278	60.13793103	0	29	5.00E-04	0	0	0.958583602	FALSE	0	BniUnG019278	-4.3359	1427802	P26855.2	Full=ATP synthase subunit 9, mitochondrial; AltName: Full=Lipid-binding protein [Marchantia polymorpha]	0.420544972
4	4.82559775	68.8591	0.010088331	0.207228213	0.565217391	24	13	down		FALSE	0.4076	-1.6465	Cluster 6	Clustered	14	Bni01G000166	25.33333333	0	24	0.0015	0	1.00E-04	0.954992968	FALSE	0	Bni01G000166	-4.0395	10605542	Q40089.1	Full=ATP synthase subunit delta', mitochondrial; AltName: Full=F-ATPase delta' subunit; Flags: Precursor [Ipomoea batatas]	0.329004329
1127	5.818565401	9.4488	0.001004718	0.171863669	0.646153846	40	16	down		FALSE	1.7897	-6.4078	Cluster 5	Clustered	22	Bni13G018290	40.3	0	40	0.0066	0	3.00E-04	0.943310995	FALSE	0	Bni13G018290	-3.5803	25474818	Q9SH76.1	Full=ATPase 6, plasma membrane-type; AltName: Full=Proton pump 6 [Arabidopsis thaliana]	0.363063063
182	5.35583685	165.8244	0.009031363	0.186712185	0.436363636	11	14	down		FALSE	0.2993	-1.2119		Unclustered	2.121212121	Bni02G002635	12.09090909	0	11	0.0014	0	1.00E-04	0.948754861	FALSE	0	Bni02G002635	-4.0492	3761920	O80526.1	Full=ATP-citrate synthase alpha chain protein 3; Short=ATP-citrate synthase A-3; AltName: Full=ATP-citrate lyase A-3; AltName: Full=Citrate cleavage enzyme A-3 [Arabidopsis thaliana]	0.26284585
547	4.11954993	14.446	0.004357041	0.242744964	0.611180124	70	14	down		FALSE	0.9462	-3.4949	Cluster 4	Clustered	21.54415653	Bni05G008230	62.77142857	0	70	0.0047	0	2.00E-04	0.963299413	FALSE	0	Bni05G008230	-3.6934	48193010	Q9FN42.1	Full=ATP-dependent Clp protease proteolytic subunit 2, mitochondrial; AltName: Full=ATP-dependent Clp protease proteolytic subunit 1, mitochondrial; AltName: Full=Endopeptidase ClpP2; AltName: Full=nClpP7; Flags: Precursor [Arabidopsis thaliana]	0.335676089
45	6.700421941	17.8106	0.006727167	0.149244332	0.375	16	15	down		FALSE	0.9453	-3.8155		Unclustered	2.912087912	Bni01G000911	13.0625	0	16	0.0015	0	1.00E-04	0.932936212	FALSE	0	Bni01G000911	-4.0364	162696310	Q9XFH4.1	Full=ATP-dependent DNA helicase DDM1; AltName: Full=Protein CHROMATIN REMODELING 1; Short=AtCHR1; Short=CHR01; AltName: Full=Protein DECREASED DNA METHYLATION 1; Short=AtDDM1; AltName: Full=Protein SOMNIFEROUS 1; AltName: Full=SWI/SNF2-related matrix-associated actin-dependent regulator of chromatin DDM1 [Arabidopsis thaliana]	0.283967391
754	4.623066104	11.2273	0.004068011	0.216306663	0.564309764	55	13	down		FALSE	0.8712	-2.4649	Cluster 2	Clustered	16.12765957	Bni08G011898	44.21818182	0	55	0.0495	0	0.0047	0.957375693	FALSE	0	Bni08G011898	-2.8293	16624994	Q9FT72.1	Full=ATP-dependent DNA helicase Q-like 3; AltName: Full=RecQ-like protein 3; Short=AtRecQ3; Short=AtRecQl3 [Arabidopsis thaliana]	0.329986431
344	4.109704641	20.8707	0.022557827	0.243326489	0.547619048	28	12	down		FALSE	0.5999	-1.7628	Cluster 8	Clustered	10.45614035	Bni04G005307	40.78571429	0	28	0.038	0	0.0033	0.96341524	FALSE	0	Bni04G005307	-2.9385	112337556	P79051.2	Full=ATP-dependent helicase rhp16; AltName: Full=DNA repair protein rhp16; AltName: Full=RAD16 homolog [Schizosaccharomyces pombe 972h-]	0.256513926
79	4.755274262	85.5756	0.010684701	0.210292813	0.508045977	30	14	down		FALSE	0.3534	-1.0201	Cluster 8	Clustered	11.4	Bni01G001295	38.4	0	30	0.0431	0	0.0039	0.955820303	FALSE	0	Bni01G001295	-2.8865	17315494	O80983.2	Full=ATP-dependent zinc metalloprotease FTSH 4, mitochondrial; Short=AtFTSH4; Flags: Precursor [Arabidopsis thaliana]	0.216949153
1088	6.582278481	71.6599	1.06E-05	0.151923077	0.666666667	3	15	down		FALSE	0.4109	-1.2018		Unclustered	1.666666667	Bni13G017714	7.333333333	0	3	0.0395	0	0.0034	0.934326136	FALSE	0	Bni13G017714	-2.9246	640	Q9SUH5.1	Full=AUGMIN subunit 8; AltName: Full=QWRF motif-containing protein 8; AltName: Full=ROP1 enhancer 2 [Arabidopsis thaliana]	0.564102564
600	5.974683544	19.2522	0.00281294	0.167372881	0.333333333	3	14	down		FALSE	0.6978	-2.3581		Unclustered	2	Bni06G009275	5.666666667	0	3	0.012	0	7.00E-04	0.941474311	FALSE	0	Bni06G009275	-3.3796	465594	P33490.1	Full=Auxin-binding protein T85; Short=ABP; Flags: Precursor [Nicotiana tabacum]	0.592592593
975	10.63853727	20.1616	0	0.093997885	0	1	19	up		FALSE	0.638	1.8883		Unclustered	0	Bni11G015774	3	0	1	0.0361	0	0.0031	0.886605444	FALSE	0	Bni11G015774	2.9595	0	P32294.1	Full=Auxin-induced protein 22B; AltName: Full=Indole-3-acetic acid-induced protein ARG4 [Vigna radiata var. radiata]	0
163	5.046413502	5.6272	0.004308223	0.198160535	0.671038251	61	15	down		FALSE	1.8594	-5.66	Cluster 3	Clustered	27.83737374	Bni02G002428	63.32786885	0	61	0.0295	0	0.0023	0.952395135	FALSE	0	Bni02G002428	-3.044	75796184	Q9SJ98.1	Full=B3 domain-containing protein At2g24670 [Arabidopsis thaliana]	0.41938986
164	4.846694796	5.0084	0.00141322	0.206326175	0.699889258	43	14	down		FALSE	1.81	-5.4925	Cluster 2	Clustered	17.8048048	Bni02G002431	45.53488372	0	43	0.03	0	0.0024	0.954744767	FALSE	0	Bni02G002431	-3.0345	6263896	Q9SJ98.1	Full=B3 domain-containing protein At2g24670 [Arabidopsis thaliana]	0.379457364
616	6.47116737	34.4477	0.003586704	0.154531624	0.472727273	11	14	down		FALSE	0.561	-2.5945		Unclustered	4.464285714	Bni06G009541	15.09090909	0	11	2.00E-04	0	0	0.935633325	FALSE	0	Bni06G009541	-4.625	15845686	Q2QMT6.1	Full=B3 domain-containing protein LOC_Os12g40080 [Oryza sativa Japonica Group]	0.328063241
1087	5.286919831	5.0232	0.002696244	0.189146049	0.635028249	60	16	down		FALSE	1.9044	-5.4962	Cluster 3	Clustered	30.94128788	Bni13G017703	55.63333333	0	60	0.0431	0	0.0039	0.949565649	FALSE	0	Bni13G017703	-2.886	177853236	Q2QMT6.1	Full=B3 domain-containing protein LOC_Os12g40080 [Oryza sativa Japonica Group]	0.386342593
926	4.909985935	24.301	0.002953865	0.203666571	0.656126482	23	13	down		FALSE	0.7578	-3.0481	Cluster 6	Clustered	14	Bni10G014813	27.43478261	0	23	0.0016	0	1.00E-04	0.954000165	FALSE	0	Bni10G014813	-4.0224	2141720	Q5N6V0.1	Full=B3 domain-containing protein Os01g0905400 [Oryza sativa Japonica Group]	0.356295878
601	5.05766526	20.4538	0.003584286	0.197719689	0.715909091	33	14	down		FALSE	0.6118	-1.9416	Cluster 2	Clustered	17.65538462	Bni06G009280	38.12121212	0	33	0.0211	0	0.0015	0.952262762	FALSE	0	Bni06G009280	-3.1737	43266426	Q13489.2	Full=Baculoviral IAP repeat-containing protein 3; AltName: Full=Apoptosis inhibitor 2; Short=API2; AltName: Full=Cellular inhibitor of apoptosis 2; Short=C-IAP2; AltName: Full=IAP homolog C; AltName: Full=Inhibitor of apoptosis protein 1; Short=hIAP-1; Short=hIAP1; AltName: Full=RING finger protein 49; AltName: Full=RING-type E3 ubiquitin transferase BIRC3; AltName: Full=TNFR2-TRAF-signaling comp…	0.381212121
563	4.068917018	75.6218	0.022283701	0.245765641	0.560502283	73	13	down		FALSE	1.4858	-9.4086	Cluster 3	Clustered	27.21254355	Bni06G008660	57.23287671	0	73	0	0	0	0.963895094	FALSE	0	Bni06G008660	-6.3323	423151134	E3SXU4.1	Full=Basic helix-loop-helix protein A [Pisum sativum]	0.296543403
638	10.95921238	11.6687	0.00281294	0.091247433	0	2	20	up		FALSE	0.7853	2.3831		Unclustered	0.666666667	Bni06G009857	1.5	0	2	0.03	0	0.0024	0.882832796	FALSE	0	Bni06G009857	3.0347	46339402	Q8W3Z1.1	Full=Beta-amyrin synthase [Betula platyphylla]	0.5
1001	5.963431786	97.4283	0.008284156	0.167688679	0.505494505	14	15	down		FALSE	0.5472	-2.7019	Cluster 20	Clustered	9	Bni11G016119	16.35714286	0	14	0	0	0	0.941606685	FALSE	0	Bni11G016119	-4.9379	26831154	Q9FTY1.1	Full=Beta-D-xylosidase 1; Short=AtBXL1; AltName: Full=Alpha-L-arabinofuranosidase; Flags: Precursor [Arabidopsis thaliana]	0.282019704
1100	4.5302391	62.2566	0.00494957	0.220738901	0.758249158	55	15	down		FALSE	0.3807	-1.1845	Cluster 1	Clustered	34	Bni13G017923	72.54545455	0	55	0.0249	0	0.0019	0.958467775	FALSE	0	Bni13G017923	-3.1109	30175106	Q9FLD7.1	Full=Beta-glucuronosyltransferase GlcAT14A; AltName: Full=GT14 family glucuronic acid transferase 1; Short=AtGlcAT14A [Arabidopsis thaliana]	0.419337888
172	11.47116737	48.1274	0.016367471	0.087175086	0.444444444	9	20	up		FALSE	0.6902	2.9959	Cluster 41	Clustered	3.428571429	Bni02G002542	6.111111111	0	9	5.00E-04	0	0	0.876809796	FALSE	0	Bni02G002542	4.3405	6640114	Q9LUR4.1	Full=Bidirectional sugar transporter SWEET16; Short=AtSWEET16; AltName: Full=Protein SUGARS WILL EVENTUALLY BE EXPORTED TRANSPORTERS 16 [Arabidopsis thaliana]	0.339506173
331	4.135021097	21.0569	0.006081639	0.241836735	0.618648019	66	13	down		FALSE	1.5478	-7.5641	Cluster 3	Clustered	26.48902439	Bni03G004991	58.93939394	0	66	1.00E-04	0	0	0.963117399	FALSE	0	Bni03G004991	-4.8869	101231696	Q6L568.1	Full=Bidirectional sugar transporter SWEET5; Short=OsSWEET5 [Oryza sativa Japonica Group]	0.323842824
426	4.317862166	24.0613	0.004235708	0.231596091	0.617664852	58	14	down		FALSE	1.5312	-7.7566	Cluster 4	Clustered	24.98571429	Bni04G006369	55.39655172	0	58	0	0	0	0.960966327	FALSE	0	Bni04G006369	-5.0658	84514334	Q6L568.1	Full=Bidirectional sugar transporter SWEET5; Short=OsSWEET5 [Oryza sativa Japonica Group]	0.318370987
808	6.240506329	101.4564	0.001667726	0.160243408	0.730769231	13	15	down		FALSE	0.5015	-2.1705	Cluster 20	Clustered	8.836363636	Bni09G012984	16.84615385	0	13	5.00E-04	0	0	0.938346984	FALSE	0	Bni09G012984	-4.3281	3542096	Q9LFD5.1	Full=Binding partner of ACD11 1 [Arabidopsis thaliana]	0.401098901
1075	5.362869198	113.7975	7.43E-04	0.186467349	0.607142857	8	14	down		FALSE	0.3346	-1.4802		Unclustered	2.777777778	Bni13G017392	13.5	0	8	4.00E-04	0	0	0.948672127	FALSE	0	Bni13G017392	-4.424	222586	B9HBA8.1	Full=Biotin carboxylase 1, chloroplastic; AltName: Full=Acetyl-CoA carboxylase subunit A 1; Short=ACC; Flags: Precursor [Populus trichocarpa]	0.355263158
932	5.547116737	6.8338	7.31E-04	0.180273834	0.683673469	49	16	down		FALSE	1.8352	-5.9403	Cluster 5	Clustered	25.10887097	Bni10G014925	49.79591837	0	49	0.0179	0	0.0012	0.946504509	FALSE	0	Bni10G014925	-3.2369	20073134	P93820.3	Full=BTB/POZ domain-containing protein At1g04390 [Arabidopsis thaliana]	0.377241806
933	4.654008439	12.6593	0.001193869	0.21486854	0.786057692	65	15	down		FALSE	1.6745	-6.8298	Cluster 1	Clustered	41.37835338	Bni10G014926	74.35384615	0	65	0.0013	0	0	0.957011665	FALSE	0	Bni10G014926	-4.0787	44659064	P93820.3	Full=BTB/POZ domain-containing protein At1g04390 [Arabidopsis thaliana]	0.432289803
298	4.279887482	27.2818	8.90E-04	0.233651002	0.697695035	48	14	down		FALSE	0.6935	-3.4072	Cluster 3	Clustered	25.56818182	Bni03G004514	60.20833333	0	48	0	0	0	0.961413088	FALSE	0	Bni03G004514	-4.9131	2944384	Q9LYL9.1	Full=BTB/POZ domain-containing protein At3g56230 [Arabidopsis thaliana]	0.383492569
1155	12.46835443	22.0595	0	0.080203046	1	2	21	up		FALSE	0.9006	3.4844		Unclustered	2	Bni14G018758	6.5	0	2	0.0026	0	1.00E-04	0.865078183	FALSE	0	Bni14G018758	3.8691	0	Q66TP0.2	Full=BTB/POZ domain-containing protein SR1IP1; AltName: Full=Protein ATSR1-INTERACTION PROTEIN 1 [Arabidopsis thaliana]	0.722222222
1035	5.074542897	31.441	0.004206928	0.197062084	0.753787879	33	14	down	PI1	FALSE	1.1108	-5.6815	Cluster 2	Clustered	17.83251232	Bni12G016838	39.75757576	0	33	0	0	0	0.952064201	FALSE	0	Bni12G016838	-5.1148	98632566	Q52MZ2.1	Full=bZIP transcription factor TGA10; AltName: Full=Protein TGACG (TGA) motif-binding protein 10 [Nicotiana tabacum]	0.389780154
614	4.518987342	164.3966	0.00333342	0.221288515	0.540106952	34	12	down		FALSE	0.3292	-3.5834	Cluster 21	Clustered	7.804924242	Bni06G009511	30.02941176	0	34	0	0	0	0.958600149	FALSE	0	Bni06G009511	-10.8855	3875266	Q43237.1	Full=Caffeoyl-CoA O-methyltransferase; AltName: Full=Trans-caffeoyl-CoA 3-O-methyltransferase; Short=CCOAMT; Short=CCOAOMT [Vitis vinifera]	0.278050109
823	4.694796062	10.2455	0.002982494	0.213001797	0.681790123	81	15	down		FALSE	1.7125	-6.5246	Cluster 1	Clustered	41.37835338	Bni09G013237	69.87654321	0	81	0.0032	0	1.00E-04	0.956531811	FALSE	0	Bni09G013237	-3.81	146318768	Q9Y899.1	Full=Calcium/calmodulin-dependent protein kinase cmkB; Short=CaMK B; AltName: Full=CaMKI/IV homolog [Aspergillus nidulans]	0.408634756
1112	6.316455696	45.6147	5.18E-04	0.158316633	0.583333333	9	17	down		FALSE	0.5375	-1.9123		Unclustered	4.523809524	Bni13G018079	15.22222222	0	9	0.0071	0	4.00E-04	0.937453462	FALSE	0	Bni13G018079	-3.5576	239034	Q9FIU5.1	Full=Calcium/calmodulin-regulated receptor-like kinase 1; Short=AtCRLK1 [Arabidopsis thaliana]	0.276767677
249	6.254571027	14.2322	0.032670387	0.159883067	0.666666667	9	16	down		FALSE	1.5684	-5.5351	Cluster 9	Clustered	5.785714286	Bni02G003604	8.222222222	0	9	0.0077	0	4.00E-04	0.938181517	FALSE	0	Bni02G003604	-3.5291	338270780	Q53P85.1	Full=Calcium-dependent protein kinase 24; Short=OsCDPK24; Short=OsCPK24; AltName: Full=Calcium-dependent protein kinase OsCDPK14 [Oryza sativa Japonica Group]	0.432748538
520	6.438818565	89.6319	5.79E-04	0.155307995	0.648351648	14	14	down		FALSE	0.3126	-1.1827	Cluster 18	Clustered	5.833333333	Bni05G007889	17.07142857	0	14	0.0035	0	2.00E-04	0.936013899	FALSE	0	Bni05G007889	-3.7833	1311878	Q9CXW3.1	Full=Calcyclin-binding protein; Short=CacyBP; AltName: Full=Siah-interacting protein [Mus musculus]	0.371118012
277	4.374120956	24.4991	0.039092657	0.228617363	0.507122507	27	12	down		FALSE	1.5653	-6.3284	Cluster 8	Clustered	11.3	Bni03G004235	26.14814815	0	27	0.0015	0	1.00E-04	0.960304459	FALSE	0	Bni03G004235	-4.043	15593770	Q3B724.1	Full=Callose synthase 5; AltName: Full=1,3-beta-glucan synthase; AltName: Full=Protein GLUCAN SYNTHASE-LIKE 2; AltName: Full=Protein LESS ADHERENT POLLEN 1 [Arabidopsis thaliana]	0.290534979
57	5.004219409	21.098	0.008130521	0.199831366	0.652329749	63	15	down		FALSE	0.8699	-3.4538	Cluster 3	Clustered	28.99393939	Bni01G001015	61.55555556	0	63	0.0019	0	1.00E-04	0.952891536	FALSE	0	Bni01G001015	-3.9704	44358612	Q8W0Z9.1	Full=Carbon catabolite repressor protein 4 homolog 1; Short=CCR4 homolog 1 [Arabidopsis thaliana]	0.362091503
504	5.902953586	38.0552	0	0.169406719	1	2	16	up		FALSE	0.4409	2.1495		Unclustered	2	Bni05G007655	10	0	2	1.00E-04	0	0	0.942318193	FALSE	0	Bni05G007655	4.8752	0	B9HD38.1	Full=CASP-like protein 2B2; Short=PtCASPL2B2 [Populus trichocarpa]	0.625
482	5.513361463	70.2488	0.003548456	0.181377551	0.5	9	14	down		FALSE	0.4539	-2.0289	Cluster 12	Clustered	5	Bni05G007358	11.22222222	0	9	3.00E-04	0	0	0.94690163	FALSE	0	Bni05G007358	-4.4697	3712616	B9RQT7.1	Full=CASP-like protein 3A1; Short=RcCASPL3A1 [Ricinus communis]	0.249382716
276	6.787623066	18.7432	0.00457046	0.147326979	0.694444444	9	15	up		FALSE	0.6337	1.8856		Unclustered	4.166666667	Bni03G004204	9.888888889	0	9	0.0349	0	0.0029	0.931910317	FALSE	0	Bni03G004204	2.9755	3312352	Q9SQZ0.1	Full=Cationic amino acid transporter 7, chloroplastic; Flags: Precursor [Arabidopsis thaliana]	0.395555556
814	4.41209564	25.5162	0.007160726	0.226649665	0.676706827	84	15	down	CDC27B	FALSE	1.6002	-7.8411	Cluster 1	Clustered	41.37835338	Bni09G013049	72.01190476	0	84	1.00E-04	0	0	0.959857698	FALSE	0	Bni09G013049	-4.9	208641168	Q38773.1	Full=Cell division control protein 2 homolog B [Antirrhinum majus]	0.373118678
304	4.736990155	12.0539	4.45E-04	0.211104513	0.869095816	39	15	down		FALSE	1.6648	-6.7591	Cluster 3	Clustered	27.69892473	Bni03G004587	72.94871795	0	39	0.0014	0	0	0.95603541	FALSE	0	Bni03G004587	-4.0599	10557546	Q9S7I8.1	Full=Cell division cycle 20.2, cofactor of APC complex; Short=AtCDC20.2 [Arabidopsis thaliana]	0.503094607
1045	4.611814346	43.5897	0.003910005	0.216834401	0.734912995	74	15	down		FALSE	0.4537	-1.3417	Cluster 1	Clustered	41.37835338	Bni12G016961	72.77027027	0	74	0.0362	0	0.0031	0.957508067	FALSE	0	Bni12G016961	-2.9573	123149848	Q9S7I8.1	Full=Cell division cycle 20.2, cofactor of APC complex; Short=AtCDC20.2 [Arabidopsis thaliana]	0.408821743
1065	4.714486639	81.4512	0.009426726	0.212112172	0.545454545	33	12	down		FALSE	0.302	-1.3234	Cluster 10	Clustered	8.577011494	Bni12G017218	33.24242424	0	33	4.00E-04	0	0	0.956300157	FALSE	0	Bni12G017218	-4.3818	132605662	Q96372.1	Full=Cell division cycle protein 48 homolog [Capsicum annuum]	0.242645432
41	5.919831224	149.1821	3.50E-04	0.168923735	0.644444444	10	14	up		FALSE	0.262	1.4568	Cluster 19	Clustered	4.8	Bni01G000898	19.2	0	10	0	0	0	0.942119633	FALSE	0	Bni01G000898	5.5607	1731748	O48946.1	Full=Cellulose synthase A catalytic subunit 1 [UDP-forming]; Short=AtCesA1; AltName: Full=Protein RADIALLY SWOLLEN 1; Short=AtRSW1 [Arabidopsis thaliana]	0.376470588
42	4.458509142	55.5003	0.018211912	0.224290221	0.553507424	63	13	down		FALSE	1.0728	-6.5094	Cluster 2	Clustered	17.09528215	Bni01G000903	45.53968254	0	63	0	0	0	0.959311657	FALSE	0	Bni01G000903	-6.0674	211025868	O48946.1	Full=Cellulose synthase A catalytic subunit 1 [UDP-forming]; Short=AtCesA1; AltName: Full=Protein RADIALLY SWOLLEN 1; Short=AtRSW1 [Arabidopsis thaliana]	0.309793759
879	4.533052039	32.4895	0.030147228	0.220601924	0.68524971	42	14	down		FALSE	0.9386	-5.1345	Cluster 4	Clustered	23.79032258	Bni10G014101	52.9047619	0	42	0	0	0	0.958434682	FALSE	0	Bni10G014101	-5.4704	354742572	P42730.2	Full=Chaperone protein ClpB1; AltName: Full=ATP-dependent Clp protease ATP-binding subunit ClpB homolog 1; AltName: Full=Casein lytic proteinase B1; AltName: Full=Heat shock protein 101; AltName: Full=Protein DEFECTIVE IN LONG-TERM ACQUIRED THERMOTOLERANCE [Arabidopsis thaliana]	0.348057644
1184	7.347398031	73.3759	1.29E-04	0.136102603	0.523809524	7	15	down		FALSE	0.3589	-1.0875	Cluster 23	Clustered	4	BniUnG019441	10.71428571	0	7	0.0303	0	0.0024	0.925324729	FALSE	0	BniUnG019441	-3.0298	141572	Q05046.1	Full=Chaperonin CPN60-2, mitochondrial; AltName: Full=HSP60-2; Flags: Precursor [Cucurbita maxima]	0.396825397
882	9.521800281	266.1367	0	0.105022157	0	1	20	up		FALSE	0.2103	1.493		Unclustered	0	Bni10G014172	5	0	1	0	0	0	0.899743526	FALSE	0	Bni10G014172	7.0977	0	P27521.1	Full=Chlorophyll a-b binding protein 4, chloroplastic; AltName: Full=LHCI type III CAB-4; Flags: Precursor [Arabidopsis thaliana]	0
981	5.011251758	35.0434	0.008262223	0.19955094	0.41991342	22	13	up		FALSE	0.4614	1.7089	Cluster 18	Clustered	6.564102564	Bni11G015817	20.22727273	0	22	0.0045	0	2.00E-04	0.952808803	FALSE	0	Bni11G015817	3.7035	5276892	Q9M7I7.1	Full=Chlorophyllase-2; Short=AtCLH2; AltName: Full=Chlorophyll-chlorophyllido hydrolase 2; Short=Chlase 2 [Arabidopsis thaliana]	0.256041427
835	9.625879044	6.04	0	0.103886616	1	3	20	down		FALSE	2.0328	-5.7621	Cluster 25	Clustered	3	Bni09G013405	4	0	3	0.049	0	0.0046	0.89851907	FALSE	0	Bni09G013405	-2.8346	0	Q6NMF0.1	Full=CLAVATA3/ESR (CLE)-related protein 13; Contains: RecName: Full=CLE13p; Flags: Precursor [Arabidopsis thaliana]	0.666666667
806	4.857946554	30.8846	0.005955319	0.205848292	0.701754386	19	12	down		FALSE	0.4938	-1.7737	Cluster 8	Clustered	10.76470588	Bni09G012957	34.47368421	0	19	0.0064	0	3.00E-04	0.954612393	FALSE	0	Bni09G012957	-3.5915	56874996	Q8TUU3.2	Full=Cleavage and polyadenylation specificity factor subunit 3-II; AltName: Full=Cleavage and polyadenylation specificity factor 73 kDa subunit II; Short=AtCPSF73-II; Short=CPSF 73 kDa subunit II; AltName: Full=Protein EMBRYO SAC DEVELOPMENT ARREST 26 [Arabidopsis thaliana]	0.294646874
132	5.247538678	67.8933	0.005053183	0.190565532	0.48	25	15	down		FALSE	0.396	-1.1213	Cluster 8	Clustered	10.15384615	Bni01G001804	27.68	0	25	0.0493	0	0.0046	0.950028957	FALSE	0	Bni01G001804	-2.8313	22525906	Q9LNU1.1	Full=CO(2)-response secreted protease; AltName: Full=Subtilisin-like serine protease; Short=AtSBT5.2; AltName: Full=Tripeptidyl-peptidase II; Flags: Precursor [Arabidopsis thaliana]	0.202043796
841	4.573839662	55.2328	0.029653077	0.218634686	0.526904263	54	14	down		FALSE	0.4178	-1.3113	Cluster 3	Clustered	29.87903226	Bni09G013500	60.81481481	0	54	0.0233	0	0.0017	0.957954828	FALSE	0	Bni09G013500	-3.139	52047270	Q9ZVH4.1	Full=Cullin-3A; Short=AtCUL3a [Arabidopsis thaliana]	0.320077973
1183	5.812939522	11.6506	0.009646002	0.172030002	0.40952381	21	15	down		FALSE	0.9934	-2.816		Unclustered	4.323529412	BniUnG019377	22.52380952	0	21	0.049	0	0.0046	0.943377182	FALSE	0	BniUnG019377	-2.8348	190278172	Q9LM91.2	Full=Cyclin-B2-5; AltName: Full=G2/mitotic-specific cyclin-B2-5; Short=CycB2;5 [Arabidopsis thaliana]	0.231713304
1109	5.260196906	19.7041	0.004452456	0.190106952	0.632469593	62	16	down		FALSE	1.6793	-7.4682	Cluster 3	Clustered	30.45873016	Bni13G018027	56.70967742	0	62	3.00E-04	0	0	0.949880036	FALSE	0	Bni13G018027	-4.4472	295947470	Q67V81.1	Full=Cyclin-D1-1; AltName: Full=G1/S-specific cyclin-D1-1; Short=CycD1;1 [Oryza sativa Japonica Group]	0.388422448
670	5.82278481	24.1131	0.002768305	0.17173913	0.490118577	23	16	down		FALSE	0.9411	-3.9343		Unclustered	11	Bni07G010421	30.56521739	0	23	9.00E-04	0	0	0.943261355	FALSE	0	Bni07G010421	-4.1806	8243082	Q9LZ60.1	Full=Cyclin-dependent protein kinase inhibitor SMR3; AltName: Full=Protein SIAMESE-RELATED 3 [Arabidopsis thaliana]	0.275362319
807	4.596343179	16.4397	0.00672808	0.217564259	0.507936508	28	12	down		FALSE	1.5562	-5.7472	Cluster 8	Clustered	11.1	Bni09G012983	24.53571429	0	28	0.0047	0	2.00E-04	0.95769008	FALSE	0	Bni09G012983	-3.6932	4142178	Q10PQ9.1	Full=Cyclin-SDS-like; AltName: Full=Protein SOLO DANCERS-like; Short=OsSDS [Oryza sativa Japonica Group]	0.272619048
593	5.596343179	32.8059	5.54E-05	0.178688113	0.666666667	4	15	up		FALSE	0.4531	1.8126		Unclustered	3	Bni06G009223	10.5	0	4	0.0017	0	1.00E-04	0.945925374	FALSE	0	Bni06G009223	4.0009	6210	Q8LB60.2	Full=Cyclin-U3-1; Short=CycU3;1; AltName: Full=Cyclin-P1.1; Short=CycP1;1 [Arabidopsis thaliana]	0.42
417	4.066104079	119.0648	0.01701385	0.245935662	0.590136054	49	13	down		FALSE	0.2811	-1.1419	Cluster 3	Clustered	26	Bni04G006240	58.20408163	0	49	0.0014	0	0	0.963928187	FALSE	0	Bni04G006240	-4.0621	97060604	P55217.3	Full=Cystathionine gamma-synthase 1, chloroplastic; Short=AtCGS1; AltName: Full=METHIONINE OVERACCUMULATION 1; AltName: Full=O-succinylhomoserine (thiol)-lyase; Flags: Precursor [Arabidopsis thaliana]	0.31292517
534	6.488045007	91.6354	4.11E-04	0.154129634	0.690909091	11	16	down		FALSE	0.4578	-1.4945	Cluster 22	Clustered	6.805555556	Bni05G008019	16.81818182	0	11	0.0165	0	0.0011	0.935434765	FALSE	0	Bni05G008019	-3.2646	32496	O65493.1	Full=Cysteine protease XCP1; AltName: Full=Xylem cysteine peptidase 1; Short=AtXCP1; Flags: Precursor [Arabidopsis thaliana]	0.350378788
120	6.908579466	71.4011	0	0.144747557	0	1	17	up		FALSE	0.3165	1.0622		Unclustered	0	Bni01G001693	11	0	1	0.0127	0	8.00E-04	0.9304873	FALSE	0	Bni01G001693	3.3559	0	P25251.1	Full=Cysteine proteinase COT44; Flags: Precursor [Brassica napus]	0
351	4.164556962	64.4333	0.00465715	0.240121581	0.670621469	60	14	down		FALSE	0.6451	-4.6983	Cluster 3	Clustered	29.34453782	Bni04G005411	64.88333333	0	60	0	0	0	0.962769918	FALSE	0	Bni04G005411	-7.2833	62388342	Q9FTK4.1	Full=Cytochrome b561 and DOMON domain-containing protein At5g47530; AltName: Full=Protein b561A.tha10; Flags: Precursor [Arabidopsis thaliana]	0.358471455
1053	5.784810127	740.5119	0.002425771	0.172866521	0.4	5	14	down		FALSE	0.2688	-1.0756		Unclustered	3	Bni12G017061	12.2	0	5	0.0017	0	1.00E-04	0.943708116	FALSE	0	Bni12G017061	-4.0011	1175500	P46270.1	Full=Cytochrome b-c1 complex subunit 9; AltName: Full=Complex III subunit 9; AltName: Full=Complex III subunit X; AltName: Full=Ubiquinol-cytochrome c reductase complex 8.0 kDa protein [Solanum tuberosum]	0.38125
2	6.23628692	8.6594	0.001183084	0.160351827	0.722222222	9	16	up		FALSE	1.1728	4.3297	Cluster 9	Clustered	5.785714286	Bni01G000162	8.444444444	0	9	0.0047	0	2.00E-04	0.938396624	FALSE	0	Bni01G000162	3.6918	18305436	P38824.1	Full=Cytochrome c oxidase-assembly factor COX23, mitochondrial; Flags: Precursor [Saccharomyces cerevisiae S288C]	0.469135802
741	4.160337553	561.3	0.011909748	0.240365112	0.624547284	71	14	down		FALSE	1.4973	-12.3007	Cluster 3	Clustered	27.88689218	Bni08G011725	61.71830986	0	71	0	0	0	0.962819558	FALSE	0	Bni08G011725	-8.2154	217658660	Q7EZR4.1	Full=Cytochrome P450 703A2; AltName: Full=Laurate 7-monooxygenase [Oryza sativa Japonica Group]	0.337258524
382	4.090014065	267.1045	0.010223078	0.244497937	0.603367003	55	13	down		FALSE	0.5443	-5.8642	Cluster 3	Clustered	27.60483871	Bni04G005820	59.6	0	55	0	0	0	0.963646893	FALSE	0	Bni04G005820	-10.7748	93222940	Q9C788.1	Full=Cytochrome P450 704B1; AltName: Full=Long-chain fatty acid omega-hydroxylase [Arabidopsis thaliana]	0.331111111
863	4.583684951	9.8788	0.009849341	0.218165081	0.642730496	48	14	up		FALSE	1.1421	4.5328	Cluster 2	Clustered	18.19365079	Bni09G013828	48.8125	0	48	0.0019	0	1.00E-04	0.957839001	FALSE	0	Bni09G013828	3.9688	243319110	Q9LMX7.1	Full=Cytochrome P450 78A5; AltName: Full=Protein KLUH [Arabidopsis thaliana]	0.346187943
1049	5.028129395	10.2425	0.00339699	0.198881119	0.663157895	20	14	down		FALSE	1.1341	-3.4101	Cluster 6	Clustered	12.87619048	Bni12G016993	28.85	0	20	0.0324	0	0.0026	0.952610242	FALSE	0	Bni12G016993	-3.0068	1871370	Q8TW29.2	Full=Cytokinin riboside 5'-monophosphate phosphoribohydrolase LOG7; AltName: Full=Protein LONELY GUY 7 [Arabidopsis thaliana]	0.360625
110	7.64416315	12.8837	0.007054775	0.130818767	0.5	4	18	down		FALSE	1.8403	-6.8551		Unclustered	1.4	Bni01G001635	7.5	0	4	0.0042	0	2.00E-04	0.921833375	FALSE	0	Bni01G001635	-3.7249	728956606	Q3V1L4.2	Full=Cytosolic purine 5'-nucleotidase; AltName: Full=Cytosolic 5'-nucleotidase II [Mus musculus]	0.340909091
1102	7.669479606	37.6659	0.063051895	0.130386943	0.571428571	7	16	down		FALSE	0.8693	-3.567	Cluster 11	Clustered	5	Bni13G017938	7.571428571	0	7	0.0012	0	0	0.921535534	FALSE	0	Bni13G017938	-4.1034	26951230	Q2R1M8.1	Full=DEAD-box ATP-dependent RNA helicase 52C [Oryza sativa Japonica Group]	0.473214286
38	4.70604782	4.6112	2.91E-04	0.212492528	0.784313725	18	14	down		FALSE	1.8521	-5.3731		Unclustered	14	Bni01G000882	47.05555556	0	18	0.0416	0	0.0037	0.956399437	FALSE	0	Bni01G000882	-2.9011	277226	I3XHK1.1	Full=DEAD-box ATP-dependent RNA helicase FANCM; AltName: Full=Fanconia anemia complementation group M-like protein [Arabidopsis thaliana]	0.416420846
293	6.140646976	47.2442	8.03E-04	0.16284929	0.461538462	14	17	down	BnDREB-19	FALSE	0.6349	-2.6839		Unclustered	5.5	Bni03G004495	31.21428571	0	14	8.00E-04	0	0	0.9395218	FALSE	0	Bni03G004495	-4.2269	11395132	P61827.1	Full=Dehydration-responsive element-binding protein 2G; Short=Protein DREB2G [Arabidopsis thaliana]	0.358784893
242	4.255977496	103.1582	0.031235393	0.234963648	0.492610837	29	11	down		FALSE	0.2832	-1.251	Cluster 8	Clustered	10.51648352	Bni02G003421	27.68965517	0	29	4.00E-04	0	0	0.961694382	FALSE	0	Bni02G003421	-4.4171	74143576	Q8T197.1	Full=Dehydrogenase/reductase SDR family protein 7-like [Dictyostelium discoideum]	0.236663719
248	4.794655415	13.2211	0.001822198	0.208565562	0.764550265	28	14	down		FALSE	1.5952	-6.8929	Cluster 2	Clustered	17.90526316	Bni02G003546	44.10714286	0	28	5.00E-04	0	0	0.955356995	FALSE	0	Bni02G003546	-4.3211	86503176	Q84VT2.2	Full=Delta(12)-acyl-lipid-desaturase; AltName: Full=Delta(12)-oleate desaturase; Short=PgFAD2 [Punica granatum]	0.361533958
252	4.403656821	11.8338	0.003414163	0.227083999	0.68537415	49	14	down		FALSE	1.6154	-6.7327	Cluster 4	Seed	25.50802139	Bni03G003648	56.73469388	0	49	9.00E-04	0	0	0.959956979	FALSE	0	Bni03G003648	-4.1678	21050460	Q2QLW3.1	Full=Deoxyhypusine hydroxylase-B; Short=DOHH-B; AltName: Full=Deoxyhypusine dioxygenase-B; AltName: Full=Deoxyhypusine monooxygenase-B [Oryza sativa Japonica Group]	0.345943255
1006	5.738396624	114.1936	0.004163964	0.174264706	0.5256917	23	15	down		FALSE	0.6409	-3.7375	Cluster 20	Seed	9.615384615	Bni11G016174	20	0	23	0	0	0	0.944254157	FALSE	0	Bni11G016174	-5.8313	1773456	P22242.1	Full=Desiccation-related protein PCC13-62; Flags: Precursor [Craterostigma plantagineum]	0.281690141
750	6.9395218	24.8964	0.002996355	0.144102148	0.2	5	16	down		FALSE	0.6975	-2.0655		Unclustered	1.2	Bni08G011820	6.4	0	5	0.036	0	0.0031	0.930123273	FALSE	0	Bni08G011820	-2.9613	16438688	Q40134.1	Full=DNA repair protein RAD51 homolog [Solanum lycopersicum]	0.295238095
964	5.00281294	21.6626	3.57E-04	0.199887546	0.672727273	11	12	down		FALSE	0.5968	-1.8279		Unclustered	4.690909091	Bni11G015522	25.72727273	0	11	0.0281	0	0.0022	0.952908083	FALSE	0	Bni11G015522	-3.063	259668	Q499W2.1	Full=DNA replication complex GINS protein SLD5; AltName: Full=GINS complex subunit 4; Contains: RecName: Full=DNA replication complex GINS protein SLD5, N-terminally processed [Rattus norvegicus]	0.372859025
1094	7.216596343	60.1612	3.30E-04	0.13856948	0.75	8	15	down		FALSE	0.3984	-1.1515	Cluster 11	Clustered	4.464285714	Bni13G017784	10	0	8	0.0427	0	0.0039	0.926863572	FALSE	0	Bni13G017784	-2.8899	172302	O80786.1	Full=DNA replication licensing factor MCM5; AltName: Full=Minichromosome maintenance protein 5; Short=AtMCM5 [Arabidopsis thaliana]	0.5
389	6.482419128	28.6576	1.39E-04	0.154263398	0.714285714	8	14	down		FALSE	0.5556	-1.7909		Unclustered	4.761904762	Bni04G005922	13	0	8	0.0186	0	0.0013	0.935500951	FALSE	0	Bni04G005922	-3.2233	53402	C7J0A2.1	Full=DNA topoisomerase 3-alpha [Oryza sativa Japonica Group]	0.325
129	5.610407876	85.055	0.004438788	0.17824016	0.485714286	15	14	down		FALSE	0.3177	-1.1225	Cluster 19	Clustered	5.5	Bni01G001789	16.93333333	0	15	0.0077	0	4.00E-04	0.945759907	FALSE	0	Bni01G001789	-3.5327	2841540	Q5TM50.1	Full=DNA-directed RNA polymerase I subunit RPA12; AltName: Full=DNA-directed RNA polymerase I subunit H [Macaca mulatta]	0.282222222
151	4.299578059	64.4432	0.011389337	0.232580962	0.635576923	65	14	down		FALSE	0.5202	-3.4809	Cluster 1	Clustered	34	Bni02G002213	68.61538462	0	65	0	0	0	0.961181435	FALSE	0	Bni02G002213	-6.6911	139154118	P43644.1	Full=DnaJ protein homolog ANJ1; Flags: Precursor [Atriplex nummularia]	0.381196581
578	5.493670886	33.7477	0.002980456	0.18202765	0.687707641	43	16	down		FALSE	0.5857	-1.9935	Cluster 3	Clustered	25.93121693	Bni06G008910	50	0	43	0.0111	0	7.00E-04	0.947133284	FALSE	0	Bni06G008910	-3.4034	87754852	Q8LEQ4.1	Full=Dolichol-phosphate mannose synthase subunit 3; Short=DPM synthase subunit 3; AltName: Full=Dol-P-Man synthase1; AltName: Full=Dolichol phosphate-mannose biosynthesis regulatory protein [Arabidopsis thaliana]	0.354609929
704	4.431786217	62.8498	0.004745891	0.225642653	0.708920188	72	15	down		FALSE	0.4172	-1.872	Cluster 3	Clustered	29.29759615	Bni07G011046	72.30555556	0	72	3.00E-04	0	0	0.959626045	FALSE	0	Bni07G011046	-4.4865	108950296	Q0DJA3.1	Full=Double-stranded RNA-binding protein 3; AltName: Full=dsRNA-binding protein 3 [Oryza sativa Japonica Group]	0.401697531
481	4.683544304	21.3045	0.005101316	0.213513514	0.662650602	83	15	down		FALSE	1.6379	-7.5808	Cluster 1	Clustered	41.37835338	Bni05G007356	69.25301205	0	83	2.00E-04	0	0	0.956664185	FALSE	0	Bni05G007356	-4.6284	185509348	Q552C6.1	Full=Dual specificity protein kinase zak2; AltName: Full=Tyrosine-protein kinase 4; AltName: Full=Zaphod K Kinase 2; Short=Zaphod kinase 2 [Dictyostelium discoideum]	0.395731497
988	5.850914205	40.2089	0.001099395	0.170913462	0.610837438	29	16	down		FALSE	0.6944	-2.9338	Cluster 36	Seed	14.05263158	Bni11G015930	38.13793103	0	29	8.00E-04	0	0	0.942930421	FALSE	0	Bni11G015930	-4.2251	28072004	Q9M8K7.1	Full=Dual specificity protein phosphatase 1B; Short=AtDsPTP1B; AltName: Full=MAPK phosphatase 2; Short=AtMKP2 [Arabidopsis thaliana]	0.373901285
303	7.279887482	12.4098	8.22E-04	0.13736476	0.571428571	8	15	down		FALSE	1.0028	-3.2646		Unclustered	3	Bni03G004583	11.875	0	8	0.017	0	0.0011	0.926118971	FALSE	0	Bni03G004583	-3.2553	463040	Q9FZD9.1	Full=DUF724 domain-containing protein 3; Short=AtDUF3 [Arabidopsis thaliana]	0.339285714
510	9.206751055	33.593	0	0.108615949	0	1	19	up		FALSE	0.4455	1.698		Unclustered	0	Bni05G007710	2	0	1	0.0032	0	1.00E-04	0.903449988	FALSE	0	Bni05G007710	3.8113	0	P93471.1	Full=E3 ubiquitin-protein ligase COP1; AltName: Full=Constitutive photomorphogenesis protein 1; AltName: Full=RING-type E3 ubiquitin transferase COP1 [Pisum sativum]	0
697	4.88466948	11.0547	0.016868742	0.204722142	0.749825297	54	15	down		FALSE	1.7081	-6.6342	Cluster 1	Clustered	34	Bni07G010961	69.42592593	0	54	0.0025	0	1.00E-04	0.954298006	FALSE	0	Bni07G010961	-3.884	267583832	Q5M974.1	Full=E3 ubiquitin-protein ligase RNF181; AltName: Full=RING finger protein 181; AltName: Full=RING-type E3 ubiquitin transferase RNF181 [Xenopus tropicalis]	0.475520041
550	4.857946554	42.9894	0.004657109	0.205848292	0.649275362	70	15	down		FALSE	0.5207	-1.9158	Cluster 3	Clustered	31.69978858	Bni06G008350	63.27142857	0	70	0.0049	0	2.00E-04	0.954612393	FALSE	0	Bni06G008350	-3.6795	118346026	Q80YR4.1	Full=E3 ubiquitin-protein ligase ZNF598; AltName: Full=Zinc finger protein 598 [Mus musculus]	0.374387151
596	9.603375527	19.4128	0	0.104130053	0	1	18	up		FALSE	0.8821	3.7041		Unclustered	0	Bni06G009247	4	0	1	8.00E-04	0	0	0.898783817	FALSE	0	Bni06G009247	4.1994	0	Q93ZT5.1	Full=EID1-like F-box protein 3 [Arabidopsis thaliana]	0
1037	7.938115331	55.228	0	0.125974486	0	1	17	down		FALSE	0.6301	-2.1911		Unclustered	0	Bni12G016859	5	0	1	0.009	0	5.00E-04	0.918375114	FALSE	0	Bni12G016859	-3.4774	0	Q6Z0I4.1	Full=Enoyl-[acyl-carrier-protein] reductase [NADH] 1, chloroplastic; Short=ENR; AltName: Full=NADH-dependent enoyl-ACP reductase; Flags: Precursor [Oryza sativa Japonica Group]	0
247	4.673699015	49.1708	0.042071855	0.213963286	0.448529412	17	13	down		FALSE	0.4347	-1.6817	Cluster 17	Clustered	3.058823529	Bni02G003539	15.64705882	0	17	0.0026	0	1.00E-04	0.956780012	FALSE	0	Bni02G003539	-3.8688	17793702	Q9SLA8.1	Full=Enoyl-[acyl-carrier-protein] reductase [NADH], chloroplastic; Short=ENR; AltName: Full=NADH-dependent enoyl-ACP reductase 1; AltName: Full=Protein MOSAIC DEATH 1; Flags: Precursor [Arabidopsis thaliana]	0.22038111
790	5.120956399	11.4527	0.004644166	0.195276023	0.676829268	41	15	down		FALSE	1.0392	-3.1371	Cluster 5	Clustered	21.67816092	Bni08G012547	57.24390244	0	41	0.0313	0	0.0025	0.95151816	FALSE	0	Bni08G012547	-3.0187	8871618	Q9ZVA5.1	Full=EP1-like glycoprotein 4; AltName: Full=Curculin-like (Mannose-binding) lectin family protein; Flags: Precursor [Arabidopsis thaliana]	0.394785534
533	5.995780591	49.3529	2.51E-05	0.166783955	0.857142857	8	14	down		FALSE	0.406	-1.1706		Unclustered	5.785714286	Bni05G008001	15.875	0	8	0.0433	0	0.0039	0.941226111	FALSE	0	Bni05G008001	-2.8836	15082	P35402.1	Full=ER lumen protein-retaining receptor A; AltName: Full=HDEL receptor [Arabidopsis thaliana]	0.440972222
241	6.299578059	35.4653	7.59E-04	0.15874079	0.581818182	11	14	down		FALSE	0.5414	-2.2245		Unclustered	3.257575758	Bni02G003419	14.81818182	0	11	0.0012	0	0	0.937652023	FALSE	0	Bni02G003419	-4.1091	395552	Q6P7K5.1	Full=ER membrane protein complex subunit 10; Flags: Precursor [Xenopus tropicalis]	0.308712121
686	6.922644163	99.4209	6.48E-05	0.144453474	0.333333333	3	16	up	BnERF-10	FALSE	0.4723	2.6286		Unclustered	2	Bni07G010661	8.666666667	0	3	0	0	0	0.930321833	FALSE	0	Bni07G010661	5.565	8110	O80338.1	Full=Ethylene-responsive transcription factor 2; Short=AtERF2; AltName: Full=Ethylene-responsive element-binding factor 2; Short=EREBP-2 [Arabidopsis thaliana]	0.490196078
737	5.756680731	10.6204	0.003372814	0.173711214	0.516483516	14	13	down	BnERF-31	FALSE	1.0071	-3.0227		Unclustered	8	Bni08G011673	18.78571429	0	14	0.0328	0	0.0027	0.94403905	FALSE	0	Bni08G011673	-3.0013	1727320	O80340.1	Full=Ethylene-responsive transcription factor 4; Short=AtERF4; AltName: Full=Ethylene-responsive element-binding factor 4; Short=EREBP-4; AltName: Full=Protein RELATED TO APETALA2 5 [Arabidopsis thaliana]	0.302995392
540	6.140646976	9.6466	4.82E-04	0.16284929	0.333333333	4	15	down	BnERF-23	FALSE	1.6937	-4.9656		Unclustered	1.2	Bni05G008100	8	0	4	0.0387	0	0.0034	0.9395218	FALSE	0	Bni05G008100	-2.9318	129634	Q94AW5.1	Full=Ethylene-responsive transcription factor ERF003 [Arabidopsis thaliana]	0.363636364
819	5.5302391	17.2771	0.005219413	0.180824008	0.538461538	27	15	down	BnAP2-12	FALSE	1.0202	-3.7692	Cluster 14	Clustered	6.93	Bni09G013118	23	0	27	0.0047	0	2.00E-04	0.946703069	FALSE	0	Bni09G013118	-3.6945	9465570	Q6X5Y6.1	Full=Ethylene-responsive transcription factor WRI1; AltName: Full=Protein ACTIVATOR OF SPORAMIN::LUC 1; AltName: Full=Protein WRINKLED 1 [Arabidopsis thaliana]	0.283950617
47	4.261603376	26.9105	0.003644684	0.234653465	0.674044266	71	14	down		FALSE	1.5718	-7.9179	Cluster 1	Clustered	34.31707317	Bni01G000921	71.08450704	0	71	0	0	0	0.961628196	FALSE	0	Bni01G000921	-5.0374	89387428	P56821.1	Full=Eukaryotic translation initiation factor 3 subunit B; Short=eIF3b; AltName: Full=eIF-3-eta; AltName: Full=eIF3 p110 [Nicotiana tabacum]	0.37810908
1047	4.113924051	48.5498	0.004152844	0.243076923	0.671786994	63	13	down		FALSE	1.0961	-6.3146	Cluster 3	Clustered	28.44367015	Bni12G016983	61.77777778	0	63	0	0	0	0.963365599	FALSE	0	Bni12G016983	-5.7607	85378456	Q9LZD3.1	Full=Exocyst complex component EXO70A1; Short=AtExo70a1; AltName: Full=Exocyst subunit Exo70 family protein A1 [Arabidopsis thaliana]	0.333933934
846	4.513361463	13.2471	0.001977318	0.22156435	0.689458689	27	14	down		FALSE	1.0826	-3.8015	Cluster 6	Clustered	14.77941176	Bni09G013563	33.66666667	0	27	0.0081	0	4.00E-04	0.958666336	FALSE	0	Bni09G013563	-3.5115	4139208	F4I4B6.1	Full=Exocyst complex component EXO84A; Short=AtExo80a [Arabidopsis thaliana]	0.215811966
529	4.967651195	20.8745	0.009784478	0.201302378	0.435897436	13	13	down		FALSE	0.6969	-2.3485	Cluster 17	Seed	3.666666667	Bni05G007970	15	0	13	0.0123	0	8.00E-04	0.953321751	FALSE	0	Bni05G007970	-3.3699	3609638	Q8L6Z7.2	Full=Exonuclease 1 [Arabidopsis thaliana]	0.227272727
175	4.888888889	32.0918	4.36E-04	0.204545455	0.692307692	13	12	down		FALSE	0.5582	-2.4809	Cluster 18	Clustered	5.939393939	Bni02G002573	22.23076923	0	13	3.00E-04	0	0	0.954248366	FALSE	0	Bni02G002573	-4.4443	285996	Q8N9H8.3	Full=Exonuclease mut-7 homolog; AltName: Full=Exonuclease 3'-5' domain-containing protein 3 [Homo sapiens]	0.317582418
416	5.53164557	179.4492	0.011492365	0.180778032	0.503267974	18	13	down		FALSE	0.3326	-2.1283		Unclustered	4.608333333	Bni04G006229	17.5	0	18	0	0	0	0.946686523	FALSE	0	Bni04G006229	-6.3995	6494178	Q9C554.1	Full=Expansin-A1; Short=AtEXPA1; AltName: Full=Alpha-expansin-1; Short=At-EXP1; Short=AtEx1; AltName: Full=Ath-ExpAlpha-1.2; Flags: Precursor [Arabidopsis thaliana]	0.265151515
259	6.382559775	13.8194	1.21E-04	0.15667695	0.333333333	3	14	down		FALSE	0.8214	-2.5524		Unclustered	2	Bni03G003787	7.333333333	0	3	0.0251	0	0.0019	0.936675767	FALSE	0	Bni03G003787	-3.1075	370	Q9S9P3.1	Full=Factor of DNA methylation 1; AltName: Full=Protein IDN2 PARALOG 1; AltName: Full=Protein IDN2-LIKE 1 [Arabidopsis thaliana]	0.388888889
399	5.246132208	12.2508	0.006131414	0.190616622	0.443333333	25	15	down		FALSE	1.1268	-3.6832		Unclustered	7.714285714	Bni04G006005	27.96	0	25	0.0164	0	0.0011	0.950045503	FALSE	0	Bni04G006005	-3.2686	25596018	Q9FL53.1	Full=Fasciclin-like arabinogalactan protein 21; Flags: Precursor [Arabidopsis thaliana]	0.202608696
343	12.46272855	49.0003	1.90E-05	0.080239251	0	2	21	up		FALSE	0.4967	1.8167		Unclustered	0.666666667	Bni04G005286	6	0	2	0.0052	0	3.00E-04	0.86514437	FALSE	0	Bni04G005286	3.6574	36	K4CF70.1	Full=Fatty acid hydroperoxide lyase, chloroplastic; Short=LeHPL; AltName: Full=Cytochrome P450 74B [Solanum lycopersicum]	0.5
1042	4.075949367	357.3585	0.007047351	0.245341615	0.671153846	65	13	down	FAR2	FALSE	1.0789	-9.205	Cluster 3	Clustered	27.88689218	Bni12G016906	62.73846154	0	65	0	0	0	0.96381236	FALSE	0	Bni12G016906	-8.5319	166211688	Q08891.2	Full=Fatty acyl-CoA reductase 2, chloroplastic; Short=AtFAR2; AltName: Full=Fatty acid reductase 2; AltName: Full=Male sterility protein 2; Flags: Precursor [Arabidopsis thaliana]	0.335499794
929	4.88185654	130.9301	0.012902521	0.204840104	0.541538462	26	13	down		FALSE	0.3817	-1.8745	Cluster 6	Clustered	14	Bni10G014855	25.84615385	0	26	0	0	0	0.9543311	FALSE	0	Bni10G014855	-4.9115	7635288	Q9FYF9.1	Full=F-box protein At1g67340 [Arabidopsis thaliana]	0.293706294
96	9.863572433	374.8457	0.003615877	0.101383146	0.333333333	3	19	up		FALSE	0.1715	1.3625	Cluster 51	Clustered	2	Bni01G001437	2.666666667	0	3	0	0	0	0.895722677	FALSE	0	Bni01G001437	7.9432	12480706	Q9STX3.1	Full=F-box protein GID2; AltName: Full=Protein SLEEPY 1 [Arabidopsis thaliana]	0.466666667
1058	5.947960619	88.7596	0	0.168124852	1	5	15	down		FALSE	0.3862	-1.2969		Unclustered	5	Bni12G017136	21.4	0	5	0.0127	0	8.00E-04	0.941788699	FALSE	0	Bni12G017136	-3.3578	0	Q9LF92.1	Full=F-box protein PP2-A15; AltName: Full=Protein PHLOEM PROTEIN 2-LIKE A15; Short=AtPP2-A15 [Arabidopsis thaliana]	0.52195122
918	5.379746835	8.2574	0.018253767	0.185882353	0.527272727	11	15	up		FALSE	0.9874	3.1378	Cluster 9	Clustered	5.785714286	Bni10G014651	11.90909091	0	11	0.0209	0	0.0015	0.948473567	FALSE	0	Bni10G014651	3.1777	111310676	Q9FZ70.1	Full=F-box/FBD/LRR-repeat protein At1g13570 [Arabidopsis thaliana]	0.212662338
55	9.143459916	160.1244	0.008415047	0.10936779	0.333333333	3	19	up		FALSE	0.2207	1.3421		Unclustered	2	Bni01G000993	3.333333333	0	3	0	0	0	0.904194589	FALSE	0	Bni01G000993	6.0819	56719338	Q9FH22.1	Full=FCS-Like Zinc finger 15 [Arabidopsis thaliana]	0.5
589	7.17862166	93.4128	0	0.139302508	1	2	14	up		FALSE	0.2971	1.5476		Unclustered	2	Bni06G009203	7	0	2	0	0	0	0.927310333	FALSE	0	Bni06G009203	5.2097	0	P0DO11.1	Full=FCS-Like Zinc finger 17 [Arabidopsis thaliana] >P0DO12.1 RecName: Full=FCS-Like Zinc finger 18 [Arabidopsis thaliana]	0.636363636
985	7.738396624	85.2775	0.003200293	0.129225736	0.4	6	16	up		FALSE	0.3801	2.1393	Cluster 23	Clustered	4	Bni11G015867	6.833333333	0	6	0	0	0	0.920724746	FALSE	0	Bni11G015867	5.6278	7882068	O23344.1	Full=Ferredoxin C 1, chloroplastic; Short=AtFdC1; Flags: Precursor [Arabidopsis thaliana]	0.433333333
292	5.455696203	8.8296	5.80E-04	0.183294664	0.5	5	15	down		FALSE	1.1234	-3.1787		Unclustered	2.7	Bni03G004482	16.4	0	5	0.0495	0	0.0047	0.947580045	FALSE	0	Bni03G004482	-2.8296	238814	Q948P6.1	Full=Ferritin-3, chloroplastic; AltName: Full=SFerH-3; Flags: Precursor [Glycine max]	0.36
11	4.666666667	29.3037	0.003041307	0.214285714	0.564102564	13	12	down		FALSE	0.6486	-2.8909		Unclustered	4.933333333	Bni01G000329	17.53846154	0	13	3.00E-04	0	0	0.956862745	FALSE	0	Bni01G000329	-4.4571	879668	B7SY83.1	Full=FHA domain-containing protein PS1; AltName: Full=Protein PARALLEL SPINDLE 1; Short=AtPS1 [Arabidopsis thaliana]	0.261768083
1079	5.345991561	8.2115	0.010719742	0.187056038	0.528571429	21	13	down		FALSE	1.6486	-4.7284	Cluster 19	Clustered	5.54248366	Bni13G017605	21.57142857	0	21	0.0449	0	0.0041	0.948870688	FALSE	0	Bni13G017605	-2.8681	30511598	A0A2R6P624.1	Full=Flavonol 3-O-glucosyltransferase F3GT2; AltName: Full=Flavonoid 3-O-glycosyltransferase 2 [Actinidia chinensis var. chinensis]	0.24512987
337	7.147679325	43.7273	0	0.139905549	1	3	15	down		FALSE	0.5106	-1.5639		Unclustered	3	Bni03G005083	5.666666667	0	3	0.0281	0	0.0022	0.927674361	FALSE	0	Bni03G005083	-3.063	0	Q9ZWQ9.1	Full=Flavonol synthase/flavanone 3-hydroxylase; AltName: Full=CitFLS; Short=FLS [Citrus unshiu]	0.708333333
123	4.983122363	151.6849	0.002483685	0.200677392	0.523809524	15	13	down	AP3-2	FALSE	0.3175	-2.0255	Cluster 16	Clustered	4.230769231	Bni01G001709	16.66666667	0	15	0	0	0	0.953139737	FALSE	0	Bni01G001709	-6.3795	1238496	P35632.1	Full=Floral homeotic protein APETALA 3 [Arabidopsis thaliana]	0.277777778
1004	4.569620253	68.1841	0.04382623	0.218836565	0.614102564	40	14	down	FCA4	FALSE	0.4107	-3	Cluster 4	Clustered	20.54347826	Bni11G016163	49.5	0	40	0	0	0	0.958004468	FALSE	0	Bni11G016163	-7.3039	451585850	O04425.3	Full=Flowering time control protein FCA [Arabidopsis thaliana]	0.33
1044	4.452883263	68.6421	0.011349144	0.224573594	0.536842105	20	11	down		FALSE	0.3326	-1.1663	Cluster 10	Clustered	8.672727273	Bni12G016947	24.95	0	20	0.0082	0	5.00E-04	0.959377844	FALSE	0	Bni12G016947	-3.5065	5300330	W5X2N3.1	Full=Fra a 1-associated protein; Short=FaAP [Fragaria x ananassa]	0.280337079
157	6.382559775	52.9703	0.001640242	0.15667695	0.523809524	7	14	down		FALSE	0.4404	-1.3688	Cluster 16	Clustered	4	Bni02G002344	7	0	7	0.025	0	0.0019	0.936675767	FALSE	0	Bni02G002344	-3.1082	678878	P25012.1	Full=G2/mitotic-specific cyclin S13-7; AltName: Full=B-like cyclin [Glycine max]	0.368421053
485	4.406469761	96.6262	0.014209111	0.226939036	0.554367201	34	13	down		FALSE	0.6353	-4.5817	Cluster 6	Clustered	14.77941176	Bni05G007394	29.41176471	0	34	0	0	0	0.959923885	FALSE	0	Bni05G007394	-7.2115	15353150	Q9LU14.1	Full=GDSL esterase/lipase APG; AltName: Full=Extracellular lipase APG; Flags: Precursor [Arabidopsis thaliana]	0.214684414
155	4.984528833	18.0869	0.006111317	0.200620767	0.654265873	64	15	down		FALSE	1.6678	-7.3446	Cluster 3	Clustered	26.67687075	Bni02G002264	62.53125	0	64	4.00E-04	0	0	0.95312319	FALSE	0	Bni02G002264	-4.4039	115811164	Q9FVV1.1	Full=GDSL esterase/lipase At1g71250; AltName: Full=Extracellular lipase At1g71250; Flags: Precursor [Arabidopsis thaliana]	0.38599537
675	5.244725738	31.164	0.009352623	0.190667739	0.621607783	63	16	down		FALSE	1.649	-8.1296	Cluster 3	Clustered	30.45873016	Bni07G010513	57.74603175	0	63	0	0	0	0.95006205	FALSE	0	Bni07G010513	-4.93	558104420	Q9SF78.1	Full=GDSL esterase/lipase At1g71691; AltName: Full=Extracellular lipase At1g71691; Flags: Precursor [Arabidopsis thaliana]	0.39017589
300	4.220815752	6.8197	0.003895378	0.236921026	0.656876457	66	14	down		FALSE	1.7323	-5.9376	Cluster 3	Clustered	27.88689218	Bni03G004537	63.21212121	0	66	0.0105	0	6.00E-04	0.96210805	FALSE	0	Bni03G004537	-3.4276	118683768	Q9SIZ6.1	Full=GDSL esterase/lipase At2g40250; AltName: Full=Extracellular lipase At2g40250; Flags: Precursor [Arabidopsis thaliana]	0.355124276
140	4.613220816	297.1095	0.003729113	0.216768293	0.710868079	77	15	down	GLIP2	FALSE	1.8157	-11.3829	Cluster 1	Clustered	41.37835338	Bni02G002041	71.85714286	0	77	0	0	0	0.95749152	FALSE	0	Bni02G002041	-6.269	101330578	Q9FFN0.1	Full=GDSL esterase/lipase At5g03810; AltName: Full=Extracellular lipase At5g03810; Flags: Precursor [Arabidopsis thaliana]	0.392661983
736	4.405063291	239.9596	0.009795718	0.227011494	0.670868347	85	15	down		FALSE	1.5737	-11.0746	Cluster 1	Clustered	41.37835338	Bni08G011639	72.01176471	0	85	0	0	0	0.959940432	FALSE	0	Bni08G011639	-7.0374	267644986	Q9FFN0.1	Full=GDSL esterase/lipase At5g03810; AltName: Full=Extracellular lipase At5g03810; Flags: Precursor [Arabidopsis thaliana]	0.371194663
680	4.443037975	26.6636	0.003135693	0.225071225	0.621243885	54	14	down		FALSE	1.5214	-7.9048	Cluster 4	Clustered	24.6031746	Bni07G010588	53.5	0	54	0	0	0	0.959493671	FALSE	0	Bni07G010588	-5.1956	45438008	Q9FJ25.1	Full=GDSL esterase/lipase At5g41890 [Arabidopsis thaliana]	0.351973684
131	10.02390999	83.1198	0.003140759	0.09976147	0.333333333	3	20	up		FALSE	0.3075	2.0192	Cluster 51	Clustered	2	Bni01G001799	3.333333333	0	3	0	0	0	0.893836353	FALSE	0	Bni01G001799	6.5669	74195818	Q94CH6.1	Full=GDSL esterase/lipase EXL3; AltName: Full=Family II extracellular lipase 3; Short=Family II lipase EXL3; Flags: Precursor [Arabidopsis thaliana]	0.428571429
464	4.580872011	7.2626	0.002736234	0.218299048	0.596590909	33	12	up		FALSE	1.2204	4.0547	Cluster 8	Clustered	11.85	Bni05G007029	36.54545455	0	33	0.0141	0	9.00E-04	0.957872094	FALSE	0	Bni05G007029	3.3225	4333798	O49561.2	Full=Gibberellin 2-beta-dioxygenase 8; AltName: Full=GA 2-oxidase 8; AltName: Full=Gibberellin 2-beta-hydroxylase 8; AltName: Full=Gibberellin 2-oxidase 8 [Arabidopsis thaliana]	0.270707071
1133	4.628691983	94.6747	0.012011015	0.216043756	0.517647059	35	14	down		FALSE	0.9337	-6.2795	Cluster 6	Clustered	12.98701299	Bni14G018457	37.82857143	0	35	0	0	0	0.957309506	FALSE	0	Bni14G018457	-6.7255	26404208	O93939.1	Full=Glucan 1,3-beta-glucosidase 1; AltName: Full=Exo-1,3-beta-glucanase 1; Flags: Precursor [Wickerhamomyces anomalus]	0.21015873
628	5.133614627	140.019	0.043211585	0.194794521	0.643874644	27	14	down		FALSE	0.2639	-1.6016	Cluster 2	Clustered	16.73157895	Bni06G009644	35.37037037	0	27	0	0	0	0.95136924	FALSE	0	Bni06G009644	-6.0693	555697028	Q9M069.2	Full=Glucan endo-1,3-beta-glucosidase 7; AltName: Full=(1->3)-beta-glucan endohydrolase 7; Short=(1->3)-beta-glucanase 7; AltName: Full=Beta-1,3-endoglucanase 7; Short=Beta-1,3-glucanase 7; Flags: Precursor [Arabidopsis thaliana]	0.376280536
772	5.068917018	33.5056	0.00502341	0.197280799	0.444444444	9	15	down		FALSE	0.8556	-4.7552	Cluster 40	Clustered	3.428571429	Bni08G012207	18.33333333	0	9	0	0	0	0.952130388	FALSE	0	Bni08G012207	-5.5576	10908722	Q6NKW9.2	Full=Glucan endo-1,3-beta-glucosidase 8; AltName: Full=(1->3)-beta-glucan endohydrolase 8; Short=(1->3)-beta-glucanase 8; AltName: Full=Beta-1,3-endoglucanase 8; Short=Beta-1,3-glucanase 8; Flags: Precursor [Arabidopsis thaliana]	0.214379085
392	5.893108298	57.8665	0.007744325	0.169689737	0.454545455	11	17	down		FALSE	0.4715	-1.6232		Unclustered	2.181818182	Bni04G005941	15.63636364	0	11	0.01	0	6.00E-04	0.94243402	FALSE	0	Bni04G005941	-3.4426	43667876	P55238.1	Full=Glucose-1-phosphate adenylyltransferase small subunit, chloroplastic/amyloplastic; AltName: Full=ADP-glucose pyrophosphorylase; AltName: Full=ADP-glucose synthase; AltName: Full=AGPase B; AltName: Full=Alpha-D-glucose-1-phosphate adenyl transferase; Flags: Precursor [Hordeum vulgare]	0.195454545
465	6.52742616	17.6831	2.91E-04	0.153199741	0.733333333	10	16	down		FALSE	0.8207	-2.3742	Cluster 22	Seed	6.805555556	Bni05G007042	16.6	0	10	0.0424	0	0.0038	0.934971457	FALSE	0	Bni05G007042	-2.8929	26120	Q9M5A9.1	Full=Glucose-6-phosphate/phosphate translocator 1, chloroplastic; Short=AtGPT1; Flags: Precursor [Arabidopsis thaliana]	0.360869565
659	4.11814346	4.614	0.006529252	0.242827869	0.623472788	74	14	down		FALSE	1.8525	-5.3738	Cluster 4	Clustered	20.80786749	Bni07G010210	64.7972973	0	74	0.0416	0	0.0037	0.963315959	FALSE	0	Bni07G010210	-2.9009	196028222	P07728.2	Full=Glutelin type-A 1; AltName: Full=Glutelin type I; Contains: RecName: Full=Glutelin type-A 1 acidic chain; Contains: RecName: Full=Glutelin type-A 1 basic chain; Flags: Precursor [Oryza sativa Japonica Group]	0.344666475
660	4.080168776	26.6763	0.018111423	0.245087901	0.6	70	13	down		FALSE	1.5299	-7.9054	Cluster 3	Clustered	28.69390244	Bni07G010211	58.94285714	0	70	0	0	0	0.96376272	FALSE	0	Bni07G010211	-5.1674	366948426	P07728.2	Full=Glutelin type-A 1; AltName: Full=Glutelin type I; Contains: RecName: Full=Glutelin type-A 1 acidic chain; Contains: RecName: Full=Glutelin type-A 1 basic chain; Flags: Precursor [Oryza sativa Japonica Group]	0.306994048
434	6.511954993	9.4496	8.47E-05	0.153563715	0.761904762	15	17	down		FALSE	1.8214	-6.4079	Cluster 27	Clustered	9.615384615	Bni04G006498	29	0	15	0.008	0	4.00E-04	0.935153471	FALSE	0	Bni04G006498	-3.5181	331160	Q7FAH2.1	Full=Glyceraldehyde-3-phosphate dehydrogenase 2, cytosolic [Oryza sativa Japonica Group]	0.5
761	4.917018284	50.6315	0.005024089	0.203375286	0.645355191	61	15	down		FALSE	0.6032	-3.026	Cluster 3	Clustered	28.66086957	Bni08G011954	63.40983607	0	61	0	0	0	0.953917432	FALSE	0	Bni08G011954	-5.0168	39558062	B9RK42.1	Full=Glycerophosphocholine acyltransferase 1; Short=GPCAT [Ricinus communis]	0.348405693
1010	5.637130802	61.5768	0.003312687	0.17739521	0.651515152	12	13	down		FALSE	0.3873	-1.5103	Cluster 18	Clustered	6.611111111	Bni12G016271	17.41666667	0	12	0.0024	0	1.00E-04	0.94544552	FALSE	0	Bni12G016271	-3.8998	1844772	O82179.1	Full=Glycine cleavage system H protein 2, mitochondrial; Flags: Precursor [Arabidopsis thaliana]	0.311011905
305	4.458509142	113.6722	0.023593855	0.224290221	0.547263682	67	14	down		FALSE	0.3724	-1.8693	Cluster 1	Clustered	38.58773784	Bni03G004590	64.2238806	0	67	0	0	0	0.959311657	FALSE	0	Bni03G004590	-5.0194	24886000	Q8W586.1	Full=GPN-loop GTPase QQT2; AltName: Full=Protein QUATRE QUART 2 [Arabidopsis thaliana]	0.341616386
332	4.593530239	25.4496	0.005627886	0.217697489	0.572180012	59	14	down		FALSE	1.1208	-5.372	Cluster 2	Clustered	17.09528215	Bni03G004998	45.62711864	0	59	1.00E-04	0	0	0.957723174	FALSE	0	Bni03G004998	-4.793	109538610	A5HEH4.1	Full=GRF-interacting factor 1; Short=ZmGIF1; AltName: Full=Protein ANGUSTIFOLIA 3 homolog [Zea mays]	0.333044662
309	8.386779184	16.2065	0	0.119235284	0	1	16	down		FALSE	0.9215	-3.3288		Unclustered	0	Bni03G004654	2	0	1	0.006	0	3.00E-04	0.913096715	FALSE	0	Bni03G004654	-3.6123	0	P46254.1	Full=Heat shock 22 kDa protein, mitochondrial; Flags: Precursor [Pisum sativum]	0
634	6.963431786	210.4738	0.002592721	0.143607352	0.333333333	4	15	down		FALSE	0.2738	-1.3372		Unclustered	1.666666667	Bni06G009796	9.75	0	4	1.00E-04	0	0	0.929841979	FALSE	0	Bni06G009796	-4.8835	34637870	Q01899.1	Full=Heat shock 70 kDa protein, mitochondrial; Flags: Precursor [Phaseolus vulgaris]	0.365384615
216	4.661040788	55.5443	9.40E-04	0.214544357	0.705645161	32	14	down		FALSE	0.4659	-3.1691	Cluster 2	Clustered	17.98666667	Bni02G002961	52.28125	0	32	0	0	0	0.956928932	FALSE	0	Bni02G002961	-6.8015	10782426	P09189.1	Full=Heat shock cognate 70 kDa protein [Petunia x hybrida]	0.396070076
261	7.683544304	264.4615	7.09E-04	0.13014827	0.333333333	4	16	down		FALSE	0.2532	-1.0124		Unclustered	1.666666667	Bni03G003829	7.25	0	4	0.0017	0	1.00E-04	0.921370067	FALSE	0	Bni03G003829	-3.9977	5569364	P09189.1	Full=Heat shock cognate 70 kDa protein [Petunia x hybrida]	0.35
708	6.995780591	26.06	0.017023454	0.142943305	0.466666667	6	16	down		FALSE	0.6115	-2.3421	Cluster 28	Clustered	2.7	Bni07G011119	5	0	6	0.003	0	1.00E-04	0.929461405	FALSE	0	Bni07G011119	-3.8301	255507944	P51819.1	Full=Heat shock protein 83 [Ipomoea nil]	0.416666667
349	6.392405063	69.7737	0.007826125	0.156435644	0.25	8	14	down		FALSE	0.3551	-1.3946		Unclustered	3	Bni04G005393	7.375	0	8	0.0022	0	1.00E-04	0.93655994	FALSE	0	Bni04G005393	-3.9278	121325664	F4JFN3.1	Full=Heat shock protein 90-6, mitochondrial; Short=AtHSP90.6; Short=AtHsp90-6; AltName: Full=Heat shock protein 89-1; Short=Hsp89-1; Flags: Precursor [Arabidopsis thaliana]	0.213235294
682	8.915611814	74.0679	0.006266945	0.112162802	0	2	18	up		FALSE	0.3188	1.8043		Unclustered	0.666666667	Bni07G010622	3.5	0	2	0	0	0	0.906875155	FALSE	0	Bni07G010622	5.6598	58819926	F4IQT4.1	Full=Heavy metal-associated isoprenylated plant protein 30; Short=AtHIP30; AltName: Full=Protein NPCC11; Flags: Precursor [Arabidopsis thaliana]	0.5
362	5.012658228	12.0186	0.003123733	0.199494949	0.679802956	29	14	down		FALSE	1.6102	-6.7554		Unclustered	15.15217391	Bni04G005575	40.10344828	0	29	9.00E-04	0	0	0.952792256	FALSE	0	Bni04G005575	-4.1954	111697310	F4JZL7.1	Full=Heavy metal-associated isoprenylated plant protein 33; Short=AtHIP33; Flags: Precursor [Arabidopsis thaliana]	0.405085336
606	10.63853727	16.1728	0	0.093997885	0	1	19	up		FALSE	0.9128	3.7678		Unclustered	0	Bni06G009343	3	0	1	0.0011	0	0	0.886605444	FALSE	0	Bni06G009343	4.1278	0	Q84J88.1	Full=Heavy metal-associated isoprenylated plant protein 36; Short=AtHIP36; Flags: Precursor [Arabidopsis thaliana]	0
502	5.405063291	363.6548	0.001880485	0.18501171	0.527777778	9	14	up		FALSE	0.2448	1.7166		Unclustered	5	Bni05G007641	15.66666667	0	9	0	0	0	0.948175726	FALSE	0	Bni05G007641	7.0121	731590	Q9C5D3.1	Full=Heavy metal-associated isoprenylated plant protein 7; Short=AtHIP07; AltName: Full=Farnesylated protein 3; Short=AtFP3; Flags: Precursor [Arabidopsis thaliana]	0.34057971
836	5.898734177	25.3233	0.003588058	0.169527897	0.663101604	34	16	down		FALSE	0.9027	-3.7318	Cluster 5	Clustered	22	Bni09G013408	38.17647059	0	34	0.0011	0	0	0.942367833	FALSE	0	Bni09G013408	-4.1342	374396690	Q8L608.1	Full=Heparanase-like protein 2; Flags: Precursor [Arabidopsis thaliana]	0.385620915
1085	4.58931083	128.7265	0.009871971	0.21789764	0.532608696	24	12	down		FALSE	0.339	-2.7956	Cluster 8	Clustered	11.1	Bni13G017688	25.25	0	24	0	0	0	0.957772814	FALSE	0	Bni13G017688	-8.2476	5975180	Q6ETK9.1	Full=Heptahelical transmembrane protein ADIPOR2; AltName: Full=PAQR family protein ADIPOR2 [Oryza sativa Japonica Group]	0.277472527
375	4.438818565	29.8929	0.002982097	0.225285171	0.542857143	15	12	down		FALSE	0.501	-1.6491		Unclustered	8	Bni04G005768	25.93333333	0	15	0.0154	0	0.001	0.959543311	FALSE	0	Bni04G005768	-3.2918	8296358	O82768.1	Full=Histidine biosynthesis bifunctional protein hisIE, chloroplastic; AltName: Full=Protein HISTIDINE BIOSYNTHESIS 2; Includes: RecName: Full=Phosphoribosyl-AMP cyclohydrolase; Short=PRA-CH; Includes: RecName: Full=Phosphoribosyl-ATP pyrophosphatase; Short=PRA-PH; Flags: Precursor [Arabidopsis thaliana]	0.29469697
1172	5.390998594	64.993	0.016034608	0.185494391	0.41025641	13	13	down		FALSE	0.3355	-1.137		Unclustered	5.785714286	Bni14G019060	18.84615385	0	13	0.0116	0	7.00E-04	0.948341193	FALSE	0	Bni14G019060	-3.3889	227393354	P40267.1	Full=Histone H1 [Solanum pennellii]	0.204849498
49	5.464135021	162.1386	0.00420527	0.183011583	0.622222222	10	14	down		FALSE	0.2582	-1.012	Cluster 16	Clustered	3.777777778	Bni01G000938	15.5	0	10	0.0022	0	1.00E-04	0.947480764	FALSE	0	Bni01G000938	-3.9198	1081512	P08985.2	Full=Histone H2A.v; AltName: Full=H2A.F/Z; Short=H2A.Z [Drosophila melanogaster]	0.298076923
236	4.250351617	28.72	0.002984343	0.235274653	0.719298246	58	14	down		FALSE	1.166	-5.5487	Cluster 1	Clustered	33.70981508	Bni02G003323	71.60344828	0	58	1.00E-04	0	0	0.961760569	FALSE	0	Bni02G003323	-4.7588	30771522	Q8W595.2	Full=Histone-lysine N-methyltransferase SUVR4; AltName: Full=Protein SET DOMAIN GROUP 31; AltName: Full=Suppressor of variegation 3-9-related protein 4; Short=Su(var)3-9-related protein 4 [Arabidopsis thaliana]	0.395599162
856	4.745428973	21.5439	0.00113889	0.210729105	0.69005848	19	12	up		FALSE	0.5535	1.6354	Cluster 8	Clustered	11	Bni09G013678	30.05263158	0	19	0.0365	0	0.0031	0.95593613	FALSE	0	Bni09G013678	2.9544	5933110	P56662.1	Full=Homeobox protein knotted-1-like 4 [Zea mays]	0.297550808
914	6.203938115	225.3722	0.00281294	0.161187939	0	2	16	up	ATHB8	FALSE	0.2147	1.2822		Unclustered	0.666666667	Bni10G014574	3.5	0	2	0	0	0	0.938777199	FALSE	0	Bni10G014574	5.9727	2410564	P46667.1	Full=Homeobox-leucine zipper protein ATHB-5; AltName: Full=HD-ZIP protein ATHB-5; AltName: Full=Homeodomain transcription factor ATHB-5 [Arabidopsis thaliana]	0.5
1050	5.441631505	12.4614	0.001022395	0.183768416	0.726984127	36	16	down		FALSE	1.2892	-4.3168	Cluster 5	Clustered	22.39153439	Bni12G016998	53.44444444	0	36	0.013	0	8.00E-04	0.947745512	FALSE	0	Bni12G016998	-3.3484	19237784	Q8LE10.2	Full=HVA22-like protein i; Short=AtHVA22i [Arabidopsis thaliana]	0.398839138
184	11.66666667	171.9111	0	0.085714286	0	1	21	up		FALSE	0.2295	1.9155		Unclustered	0	Bni02G002653	3	0	1	0	0	0	0.874509804	FALSE	0	Bni02G002653	8.3476	0	A2Y075.2	Full=Hydrophobic protein LTI6B; AltName: Full=Low temperature-induced protein 6B [Oryza sativa Indica Group] >Q0DKW8.1 RecName: Full=Hydrophobic protein LTI6B; AltName: Full=Low temperature-induced protein 6B [Oryza sativa Japonica Group]	0
422	5.673699015	332.9542	0.005712323	0.176251859	0.485380117	19	13	down		FALSE	0.2128	-1.1105	Cluster 18	Clustered	6.666666667	Bni04G006292	19.73684211	0	19	0	0	0	0.945015306	FALSE	0	Bni04G006292	-5.2191	3212432	Q9FM19.1	Full=Hypersensitive-induced response protein 1; Short=AtHIR1 [Arabidopsis thaliana]	0.266714083
487	4.624472574	10.2274	0.041031007	0.216240876	0.489473684	20	12	down		FALSE	1.6165	-5.0518	Cluster 18	Clustered	6.666666667	Bni05G007436	21.1	0	20	0.0241	0	0.0018	0.957359146	FALSE	0	Bni05G007436	-3.1251	26982726	Q9FZ62.1	Full=Inorganic pyrophosphatase 2; Short=AtPPsPase2; Short=PPi phosphatase 2; Short=Pyrophosphate-specific phosphatase 2 [Arabidopsis thaliana]	0.257317073
507	4.980309423	82.6592	0.008472934	0.200790737	0.523809524	15	12	down		FALSE	0.3273	-1.4386	Cluster 18	Clustered	5.981818182	Bni05G007674	20.6	0	15	4.00E-04	0	0	0.95317283	FALSE	0	Bni05G007674	-4.3958	4659870	P54928.1	Full=Inositol monophosphatase 3; Short=IMP 3; Short=IMPase 3; Short=LeIMP3; AltName: Full=Inositol-1(or 4)-monophosphatase 3 [Solanum lycopersicum]	0.282191781
1016	5.181434599	4.8059	0.002065381	0.192996743	0.737931034	30	14	down		FALSE	1.8273	-5.433	Cluster 2	Clustered	17.92333333	Bni12G016585	38.03333333	0	30	0.035	0	0.0029	0.950806652	FALSE	0	Bni12G016585	-2.9732	33143418	Q9FLT2.1	Full=Inositol polyphosphate multikinase beta; AltName: Full=Inositol polyphosphate 6-/3-/5-kinase beta; Short=AtIpk2-beta; Short=AtIpk2beta [Arabidopsis thaliana]	0.388095238
692	4.746835443	105.2335	0.003436249	0.210666667	0.641129032	32	13	down		FALSE	0.4378	-2.4444	Cluster 8	Clustered	11.50793651	Bni07G010827	28.78125	0	32	0	0	0	0.955919583	FALSE	0	Bni07G010827	-5.5833	8474512	A0JJZ6.1	Full=Inositol-tetrakisphosphate 1-kinase 5; AltName: Full=Inositol 1,3,4-trisphosphate 5/6-kinase 5; Short=Inositol-triphosphate 5/6-kinase 5; Short=Ins(1,3,4)P(3) 5/6-kinase 5; Short=OsITP5/6K-5; Short=OsITPK5 [Oryza sativa Indica Group] >Q7XBW0.1 RecName: Full=Inositol-tetrakisphosphate 1-kinase 5; AltName: Full=Inositol 1,3,4-trisphosphate 5/6-kinase 5; Short=Inositol-triphosphate 5/6-kinase 5…	0.330818966
88	4.900140647	81.7424	0.007659514	0.204075775	0.525525526	37	14	down		FALSE	0.3568	-1.065	Cluster 8	Clustered	11.66666667	Bni01G001398	27.54054054	0	37	0.0341	0	0.0028	0.954115992	FALSE	0	Bni01G001398	-2.9848	19047998	Q5S1U6.1	Full=Interferon-related developmental regulator 1 [Sus scrofa]	0.292984474
518	7.625879044	21.9821	3.47E-04	0.131132423	0.75	9	16	up		FALSE	0.6288	2.1994	Cluster 11	Seed	5.571428571	Bni05G007855	8.888888889	0	9	0.0084	0	5.00E-04	0.922048482	FALSE	0	Bni05G007855	3.4977	9184	Q9C9Q4.1	Full=J domain-containing protein required for chloroplast accumulation response 1 [Arabidopsis thaliana]	0.522875817
371	4.205344585	1292.7568	0.013539253	0.237792642	0.635087719	76	14	down		FALSE	0.9785	-9.4753	Cluster 1	Clustered	34.31707317	Bni04G005733	70.73684211	0	76	0	0	0	0.962290064	FALSE	0	Bni04G005733	-9.6839	346911432	Q9STL4.1	Full=KDEL-tailed cysteine endopeptidase CEP2; Flags: Precursor [Arabidopsis thaliana]	0.355461518
435	4.517580872	11.426	0.008424924	0.22135741	0.651515152	33	13	down		FALSE	0.9695	-3.1341	Cluster 2	Clustered	17.90526316	Bni04G006509	47.60606061	0	33	0.0181	0	0.0012	0.958616696	FALSE	0	Bni04G006509	-3.2326	148424408	Q9LK31.1	Full=Kelch repeat-containing protein At3g27220 [Arabidopsis thaliana]	0.321662572
664	5.085794655	18.8382	0.014571068	0.196626106	0.489230769	26	12	down		FALSE	0.717	-2.647	Cluster 19	Clustered	5.688311688	Bni07G010277	23.65384615	0	26	0.0047	0	2.00E-04	0.951931828	FALSE	0	Bni07G010277	-3.6917	148442304	Q9N289.1	Full=Lactosylceramide 4-alpha-galactosyltransferase; AltName: Full=Alpha-1,4-N-acetylglucosaminyltransferase; AltName: Full=Alpha-1,4-galactosyltransferase; AltName: Full=Globotriaosylceramide synthase; Short=Gb3 synthase; AltName: Full=UDP-galactose:beta-D-galactosyl-beta1-R 4-alpha-D-galactosyltransferase [Pongo pygmaeus]	0.251636661
615	5.872011252	78.1595	7.86E-04	0.170299401	0.742647059	17	15	down		FALSE	0.5151	-2.1725	Cluster 8	Clustered	10.3956044	Bni06G009528	19.94117647	0	17	8.00E-04	0	0	0.942682221	FALSE	0	Bni06G009528	-4.2175	615812	Q9LJK3.1	Full=LAG1 longevity assurance homolog 2; Short=LAG1 homolog 2 [Arabidopsis thaliana]	0.362566845
564	3.908579466	153.7639	0.033432824	0.255847427	0.550580998	77	13	down		FALSE	0.5345	-5.2649	Cluster 4	Clustered	23.34845735	Bni06G008713	61.01298701	0	77	0	0	0	0.965781418	FALSE	0	Bni06G008713	-9.8498	267110930	Q00624.1	Full=L-ascorbate oxidase homolog; Flags: Precursor [Brassica napus]	0.296179549
1174	4.4092827	38.3253	5.52E-04	0.226794258	0.611111111	9	13	down		FALSE	0.4518	-1.6663		Unclustered	3.75	Bni14G019098	39.88888889	0	9	0.0047	0	2.00E-04	0.959890792	FALSE	0	Bni14G019098	-3.6884	1452940	Q42564.1	Full=L-ascorbate peroxidase 3; Short=AtAPx03 [Arabidopsis thaliana]	0.346859903
893	6.212376934	8.2663	0.00245916	0.160968983	0.2	6	13	up		FALSE	0.9711	2.8741		Unclustered	1.4	Bni10G014277	8.833333333	0	6	0.0361	0	0.0031	0.938677918	FALSE	0	Bni10G014277	2.9597	24775204	Q9C6K9.1	Full=LEAF RUST 10 DISEASE-RESISTANCE LOCUS RECEPTOR-LIKE PROTEIN KINASE-like 1.1; AltName: Full=Probable receptor-like serine/threonine-protein kinase LRK10L-1.1; Flags: Precursor [Arabidopsis thaliana]	0.242857143
86	6.343178622	62.388	2.08E-04	0.157649667	0.857142857	7	16	up		FALSE	0.3445	2.1169	Cluster 9	Clustered	6	Bni01G001383	8.571428571	0	7	0	0	0	0.937139075	FALSE	0	Bni01G001383	6.1448	3488792	Q94JX5.1	Full=LIM domain-containing protein WLIM1; AltName: Full=Widely-expressed LIM protein 1; Short=AtWLIM1 [Arabidopsis thaliana]	0.571428571
798	5.801687764	31.0084	1.03E-04	0.172363636	0.733333333	6	14	down		FALSE	1.5398	-8.1229		Unclustered	3.238095238	Bni09G012752	15	0	6	0	0	0	0.943509556	FALSE	0	Bni09G012752	-5.2752	216914	O22131.2	Full=LOB domain-containing protein 18; AltName: Full=ASYMMETRIC LEAVES 2-like protein 20; Short=AS2-like protein 20 [Arabidopsis thaliana]	0.333333333
489	4.367088608	4.6175	0.005366516	0.228985507	0.683227943	82	15	down		FALSE	1.8786	-5.3748	Cluster 1	Clustered	41.37835338	Bni05G007457	72.01219512	0	82	0.0458	0	0.0042	0.960387193	FALSE	0	Bni05G007457	-2.8611	131986266	Q9LRW1.1	Full=LOB domain-containing protein 22; AltName: Full=ASYMMETRIC LEAVES 2-like protein 30; Short=AS2-like protein 30 [Arabidopsis thaliana]	0.369293308
370	5.631504923	18.8956	0.001697398	0.177572428	0.743315508	34	16	down		FALSE	1.6994	-7.4077	Cluster 5	Clustered	22	Bni04G005731	44.11764706	0	34	5.00E-04	0	0	0.945511707	FALSE	0	Bni04G005731	-4.3592	31604006	O81323.1	Full=LOB domain-containing protein 30; AltName: Full=ASYMMETRIC LEAVES 2-like protein 19; Short=AS2-like protein 19 [Arabidopsis thaliana]	0.386996904
139	7.274261603	76.2449	0	0.137470998	0	1	16	down		FALSE	0.5009	-1.7983		Unclustered	0	Bni02G001938	8	0	1	0.0064	0	3.00E-04	0.926185158	FALSE	0	Bni02G001938	-3.59	0	A2WXT0.1	Full=LOB domain-containing protein 6; AltName: Full=Crown rootless-like protein 3; AltName: Full=Protein ASYMMETRIC LEAVES 2 [Oryza sativa Indica Group] >Q8LQH4.1 RecName: Full=LOB domain-containing protein 6; AltName: Full=Crown rootless-like protein 3; AltName: Full=Protein ASYMMETRIC LEAVES 2 [Oryza sativa Japonica Group]	0
821	5.950773558	11.017	0.003433286	0.168045379	0.615384615	14	14	down		FALSE	0.9301	-2.728		Unclustered	7.822222222	Bni09G013174	17	0	14	0.0386	0	0.0034	0.941755605	FALSE	0	Bni09G013174	-2.9329	83073788	Q2XPU7.1	Full=Lupeol synthase [Ricinus communis]	0.309090909
896	4.340365682	114.2182	0.002191684	0.230395334	0.680784314	51	14	down		FALSE	0.2858	-1.3872	Cluster 3	Clustered	26.13333333	Bni10G014345	61.43137255	0	51	1.00E-04	0	0	0.96070158	FALSE	0	Bni10G014345	-4.8534	41382648	Q94BR1.1	Full=MA3 DOMAIN-CONTAINING TRANSLATION REGULATORY FACTOR 1; AltName: Full=MA3 domain-containing protein 6 [Arabidopsis thaliana]	0.379206003
784	4.745428973	20.0072	0.005913987	0.210729105	0.483333333	16	12	up	SOC1	FALSE	1.0055	5.168	Cluster 16	Clustered	3.714285714	Bni08G012449	17.25	0	16	0	0	0	0.95593613	FALSE	0	Bni08G012449	5.1398	1891698	O64645.1	Full=MADS-box protein SOC1; AltName: Full=Agamous-like MADS-box protein AGL20; AltName: Full=Protein SUPPRESSOR OF CONSTANS OVEREXPRESSION 1 [Arabidopsis thaliana]	0.253676471
785	4.424753868	15.7198	0.007286471	0.226001271	0.643902439	41	14	up	SOC3	FALSE	0.9709	4.8038	Cluster 4	Clustered	23.00689655	Bni08G012453	55.97560976	0	41	0	0	0	0.959708778	FALSE	0	Bni08G012453	4.9479	86408252	O64645.1	Full=MADS-box protein SOC1; AltName: Full=Agamous-like MADS-box protein AGL20; AltName: Full=Protein SUPPRESSOR OF CONSTANS OVEREXPRESSION 1 [Arabidopsis thaliana]	0.378213579
931	5.225035162	132.0296	0.006233018	0.191386272	0.466666667	16	13	up	AP1L1	FALSE	0.5224	4.4984	Cluster 30	Clustered	4.454545455	Bni10G014882	17.6875	0	16	0	0	0	0.950293704	FALSE	0	Bni10G014882	8.6104	1391678	Q6Q9I2.2	Full=MADS-box transcription factor 15; AltName: Full=FDRMADS3; AltName: Full=OsMADS15; AltName: Full=Protein APETALA1-like A; AltName: Full=RMADS215 [Oryza sativa Japonica Group]	0.25634058
400	4.320675105	8.425	8.51E-04	0.231445313	0.743589744	40	14	down		FALSE	1.6948	-6.2425	Cluster 29	Seed	20.29411765	Bni04G006021	63.775	0	40	0.0048	0	2.00E-04	0.960933234	FALSE	0	Bni04G006021	-3.6832	11952070	Q8W1W9.1	Full=Malonyl-coenzyme:anthocyanin 5-O-glucoside-6'''-O-malonyltransferase; Short=Malonyl CoA:anthocyanin 5-O-glucoside-6'''-O-malonyltransferase; Short=Ss5MaT1 [Salvia splendens]	0.375147059
724	4.11673699	23.4764	0.010584131	0.24291083	0.616438356	74	14	down		FALSE	1.556	-7.721	Cluster 4	Clustered	21.01023018	Bni08G011404	64.31081081	0	74	0	0	0	0.963332506	FALSE	0	Bni08G011404	-4.9621	326116796	Q6YM50.1	Full=Mannan endo-1,4-beta-mannosidase 5; AltName: Full=Beta-mannanase 5; AltName: Full=Endo-beta-1,4-mannanase 5; AltName: Full=LeMAN5; Flags: Precursor [Solanum lycopersicum] >Q9FZ03.2 RecName: Full=Mannan endo-1,4-beta-mannosidase 2; AltName: Full=Beta-mannanase 2; AltName: Full=Endo-beta-1,4-mannanase 2; AltName: Full=LeMAN2; Flags: Precursor [Solanum lycopersicum]	0.342078781
1165	6.727144866	30.241	0.001183872	0.148651474	0.714285714	8	15	up		FALSE	0.5385	2.0555		Unclustered	4.285714286	Bni14G018998	11.875	0	8	0.0031	0	1.00E-04	0.932621825	FALSE	0	Bni14G018998	3.8172	1032890	Q9FJZ3.1	Full=Mannan endo-1,4-beta-mannosidase 7; AltName: Full=Beta-mannanase 7; AltName: Full=Endo-beta-1,4-mannanase 7; Short=AtMAN7; Flags: Precursor [Arabidopsis thaliana]	0.424107143
870	6.548523207	30.1734	2.55E-04	0.152706186	0.681318681	14	17	down		FALSE	1.7211	-8.0831	Cluster 27	Seed	10	Bni10G013958	26.42857143	0	14	1.00E-04	0	0	0.934723256	FALSE	0	Bni10G013958	-4.6965	85044	P80728.1	Full=Mavicyanin [Cucurbita pepo]	0.471938776
6	12.4556962	20.6441	8.40E-04	0.080284553	0.733333333	6	21	up		FALSE	0.9297	3.5077		Unclustered	3.733333333	Bni01G000235	6.833333333	0	6	0.0036	0	2.00E-04	0.865227103	FALSE	0	Bni01G000235	3.773	1532334	Q9LYT9.1	Full=Mechanosensitive ion channel protein 10; AltName: Full=Mechanosensitive channel of small conductance-like 10; AltName: Full=MscS-Like protein 10; Short=AtMSL10 [Arabidopsis thaliana]	0.525641026
864	4.172995781	47.1705	0.008116037	0.239635996	0.547101449	24	12	down		FALSE	0.3918	-1.2223	Cluster 8	Clustered	10.85897436	Bni09G013829	35.625	0	24	0.0244	0	0.0018	0.962670638	FALSE	0	Bni09G013829	-3.1201	43741684	F4HRV8.1	Full=Meiosis-specific protein ASY1; AltName: Full=Protein ASYNAPTIC 1; Short=AtASY1 [Arabidopsis thaliana]	0.240709459
978	6.272855134	25.6575	0.0056209	0.15941704	0.714285714	8	16	down		FALSE	1.5174	-6.3948	Cluster 9	Clustered	5.785714286	Bni11G015803	8.375	0	8	8.00E-04	0	0	0.93796641	FALSE	0	Bni11G015803	-4.2144	37813234	Q96449.1	Full=Meiotic recombination protein DMC1 homolog [Glycine max]	0.515625
1012	4.742616034	112.3027	0.008309605	0.210854093	0.632258065	31	13	down		FALSE	0.6008	-4.2411	Cluster 6	Clustered	12.86561265	Bni12G016466	28.38709677	0	31	0	0	0	0.955969223	FALSE	0	Bni12G016466	-7.0596	11362214	Q9FYE1.1	Full=Metacaspase-9; Short=AtMC9; Contains: RecName: Full=Metacaspase-9 subunit p20; Contains: RecName: Full=Metacaspase-9 subunit p10; AltName: Full=Metacaspase 2f; Short=AtMCP2f [Arabidopsis thaliana]	0.322580645
207	5.520393812	57.0063	0.008648329	0.181146497	0.348484848	12	14	down		FALSE	0.4119	-1.2792		Unclustered	1.794871795	Bni02G002888	9.833333333	0	12	0.0252	0	0.0019	0.946818896	FALSE	0	Bni02G002888	-3.1055	3524754	Q8VWZ8.1	Full=Methylsterol monooxygenase 2-2; AltName: Full=Sterol 4-alpha-methyl-oxidase 1; Short=AtSMO1; AltName: Full=Sterol 4-alpha-methyl-oxidase 2-2 [Arabidopsis thaliana]	0.25877193
326	4.841068917	42.3323	0.002026687	0.20656595	0.658333333	16	12	down		FALSE	0.4027	-1.1701	Cluster 8	Clustered	10	Bni03G004897	29	0	16	0.0412	0	0.0037	0.954810954	FALSE	0	Bni03G004897	-2.9057	9175438	Q944H5.1	Full=Mitochondrial carrier protein MTM1; AltName: Full=Manganese tracking factor for mitochondrial SOD2 [Arabidopsis thaliana]	0.295280612
438	5.585091421	162.1061	0.001223496	0.179048099	0.533333333	6	14	down		FALSE	0.2505	-1.0597		Unclustered	4	Bni04G006548	14.16666667	0	6	8.00E-04	0	0	0.946057748	FALSE	0	Bni04G006548	-4.23	139822	P92792.1	Full=Mitochondrial import receptor subunit TOM20; AltName: Full=Translocase of outer membrane 20 kDa subunit [Solanum tuberosum]	0.378378378
915	8.305203938	27.0208	2.25E-05	0.120406435	0.333333333	3	16	down		FALSE	0.656	-2.5173		Unclustered	2	Bni10G014578	6	0	3	0.0029	0	1.00E-04	0.914056424	FALSE	0	Bni10G014578	-3.8376	52	Q0JJV1.3	Full=Mitochondrial outer membrane protein porin 4; AltName: Full=Voltage-dependent anion-selective channel protein 4; Short=OsVDAC4 [Oryza sativa Japonica Group]	0.435897436
613	7.534458509	20.2977	0.009770012	0.132723539	0.5	5	18	down		FALSE	0.8282	-3.156	Cluster 24	Clustered	3	Bni06G009471	3.8	0	5	0.0032	0	1.00E-04	0.923124018	FALSE	0	Bni06G009471	-3.8104	122700932	P42056.2	Full=Mitochondrial outer membrane protein porin of 36 kDa; AltName: Full=POM 36; AltName: Full=Voltage-dependent anion-selective channel protein; Short=VDAC [Solanum tuberosum]	0.422222222
1177	4.569620253	19.6921	0.002350617	0.218836565	0.72877193	76	15	down		FALSE	1.6243	-7.4673	Cluster 1	Clustered	41.37835338	Bni14G019158	72.88157895	0	76	2.00E-04	0	0	0.958004468	FALSE	0	Bni14G019158	-4.5971	74918758	Q9XI74.1	Full=Mitochondrial uncoupling protein 3; Short=AtPUMP3 [Arabidopsis thaliana]	0.407159659
367	5.022503516	160.048	0.029045493	0.199103892	0.538461538	14	13	up		FALSE	0.324	2.206	Cluster 16	Clustered	3.824175824	Bni04G005650	15.64285714	0	14	0	0	0	0.952676429	FALSE	0	Bni04G005650	6.8081	10746276	Q9SJY5.1	Full=Mitochondrial uncoupling protein 5; Short=AtPUMP5; AltName: Full=Mitochondrial dicarboxylate carrier 1 [Arabidopsis thaliana]	0.279336735
767	5.575246132	47.5953	0.002556163	0.179364279	0.52173913	24	15	down		FALSE	0.4819	-1.5423	Cluster 14	Clustered	7.30994152	Bni08G012083	21.54166667	0	24	0.0197	0	0.0014	0.946173575	FALSE	0	Bni08G012083	-3.2002	4773206	Q9FJV0.1	Full=Mitogen-activated protein kinase kinase 6; Short=AtMKK6; Short=MAP kinase kinase 6; AltName: Full=Protein Arabidopsis NQK1 homolog [Arabidopsis thaliana]	0.279761905
801	5.547116737	6.8338	7.31E-04	0.180273834	0.683673469	49	16	down		FALSE	1.8352	-5.9403	Cluster 5	Clustered	25.10887097	Bni09G012844	49.79591837	0	49	0.0179	0	0.0012	0.946504509	FALSE	0	Bni09G012844	-3.2369	20073134	Q39008.2	Full=Mitogen-activated protein kinase kinase kinase 1; Short=ARAKIN; Short=AtMEKK1; Short=MAP kinase kinase kinase 1 [Arabidopsis thaliana]	0.377241806
311	5.610407876	43.3043	0.007118634	0.17824016	0.545454545	22	13	down		FALSE	0.4258	-1.5887	Cluster 8	Clustered	11	Bni03G004665	19.40909091	0	22	0.0041	0	2.00E-04	0.945759907	FALSE	0	Bni03G004665	-3.7312	100313924	Q8VXX5.1	Full=Monocopper oxidase-like protein SKS1; Flags: Precursor [Arabidopsis thaliana]	0.273367478
361	4.187060478	23.2609	0.008526121	0.238831038	0.60839599	57	13	down		FALSE	1.138	-5.2399	Cluster 3	Clustered	27.00178253	Bni04G005542	58.40350877	0	57	2.00E-04	0	0	0.962505171	FALSE	0	Bni04G005542	-4.6043	105551638	A4IIN5.2	Full=mRNA decay activator protein ZFP36L2; AltName: Full=Zinc finger protein 36, C3H1 type-like 2 [Xenopus tropicalis]	0.331838118
238	4.860759494	32.6864	0.002550412	0.205729167	0.69047619	21	13	down		FALSE	0.4949	-2.0121	Cluster 8	Clustered	10.76470588	Bni02G003373	35.95238095	0	21	0.0014	0	0	0.9545793	FALSE	0	Bni02G003373	-4.066	29742486	Q5F8K9.1	Full=Multifunctional CCA protein; Includes: RecName: Full=CCA-adding enzyme; AltName: Full=CCA tRNA nucleotidyltransferase; AltName: Full=tRNA CCA-pyrophosphorylase; AltName: Full=tRNA adenylyl-/cytidylyl-transferase; AltName: Full=tRNA nucleotidyltransferase; AltName: Full=tRNA-NT; Includes: RecName: Full=2'-nucleotidase; Includes: RecName: Full=2',3'-cyclic phosphodiesterase; Includes: RecName:…	0.326839827
618	9.123769339	23.7405	0.005388986	0.109603823	0.333333333	4	19	up	MYB97	FALSE	0.5137	1.5027		Unclustered	1.666666667	Bni06G009561	3.25	0	4	0.0394	0	0.0034	0.904426243	FALSE	0	Bni06G009561	2.9255	112001292	F4J3P7.1	Full=Myb family transcription factor PHL13; AltName: Full=Protein PHR1-LIKE 13 [Arabidopsis thaliana]	0.428571429
678	7.105485232	36.8835	0.00281294	0.140736342	0	2	15	down		FALSE	0.4706	-1.6542		Unclustered	0.666666667	Bni07G010568	5	0	2	0.008	0	4.00E-04	0.928170762	FALSE	0	Bni07G010568	-3.5154	14431998	Q9HB07.3	Full=MYG1 exonuclease; Flags: Precursor [Homo sapiens]	0.5
1078	5.47257384	5.2257	9.70E-04	0.182729375	0.692375887	48	16	down	NAC56	FALSE	1.9034	-5.5532	Cluster 5	Seed	25.10887097	Bni13G017596	51.25	0	48	0.04	0	0.0035	0.947381484	FALSE	0	Bni13G017596	-2.9175	37051980	A4VCM0.1	Full=NAC domain-containing protein 45 [Arabidopsis thaliana]	0.376838235
74	7.791842475	37.4634	0	0.12833935	1	2	15	up	NAC4	FALSE	0.4479	1.8092		Unclustered	2	Bni01G001172	6.5	0	2	0.0015	0	1.00E-04	0.920095971	FALSE	0	Bni01G001172	4.0391	0	Q52QH4.1	Full=NAC domain-containing protein 68; Short=ONAC068; AltName: Full=OsNAC4 [Oryza sativa Japonica Group]	0.65
1126	5.52883263	33.552	8.36E-04	0.180870008	0.638095238	15	15	down		FALSE	0.5835	-1.9157		Unclustered	7.822222222	Bni13G018285	25.13333333	0	15	0.0158	0	0.001	0.946719616	FALSE	0	Bni13G018285	-3.283	1362514	Q9FE17.1	Full=NAD-dependent protein deacetylase SRT1; AltName: Full=Regulatory protein SIR2 homolog 1; AltName: Full=SIR2-like protein 1 [Arabidopsis thaliana]	0.314166667
632	4.621659634	74.0513	0.02075935	0.216372489	0.486166008	23	12	down		FALSE	0.3345	-1.3072	Cluster 18	Seed	7.285714286	Bni06G009729	21.69565217	0	23	0.0023	0	1.00E-04	0.95739224	FALSE	0	Bni06G009729	-3.9074	13689410	Q945M1.1	Full=NADH dehydrogenase [ubiquinone] 1 beta subcomplex subunit 9; AltName: Full=B22 subunit of eukaryotic mitochondrial complex I; AltName: Full=Complex I-B22; Short=AtCIB22; Short=CI-B22; AltName: Full=NADH-ubiquinone oxidoreductase B22 subunit [Arabidopsis thaliana]	0.2613934
191	6.578059072	45.9303	3.77E-04	0.152020526	0.7	5	14	down		FALSE	0.4091	-1.2448		Unclustered	2.4	Bni02G002710	8.4	0	5	0.0295	0	0.0023	0.934375776	FALSE	0	Bni02G002710	-3.0426	10286	F4HNU6.1	Full=Nardilysin-like; AltName: Full=N-arginine dibasic convertase-like; Short=NRD convertase-like; Short=NRD-C [Arabidopsis thaliana]	0.35
1055	4.243319269	8.2274	0.002574852	0.235664567	0.66452367	59	14	down		FALSE	1.6933	-6.2082	Cluster 3	Clustered	29.34453782	Bni12G017066	63.62711864	0	59	0.0051	0	2.00E-04	0.961843303	FALSE	0	Bni12G017066	-3.6663	27175890	Q9SJ52.1	Full=NDR1/HIN1-like protein 10; Short=AtNHL10; AltName: Full=Protein YELLOW-LEAF-SPECIFIC GENE 9 [Arabidopsis thaliana]	0.369925108
513	4.876230661	6.009	8.94E-04	0.205076435	0.758064516	32	14	down		FALSE	1.7556	-5.7553	Cluster 7	Clustered	15.60860215	Bni05G007790	41.40625	0	32	0.016	0	0.001	0.954397286	FALSE	0	Bni05G007790	-3.2782	23235370	P42744.1	Full=NEDD8-activating enzyme E1 regulatory subunit AXR1; AltName: Full=Auxin-resistance protein AXR1; AltName: Full=Protein AUXIN-RESISTANT 1 [Arabidopsis thaliana]	0.369698661
1101	5.313642757	317.0514	0.040963404	0.188194812	0.472727273	11	15	down		FALSE	0.2384	-1.7555	Cluster 9	Seed	6	Bni13G017930	15.09090909	0	11	0	0	0	0.949251262	FALSE	0	Bni13G017930	-7.3651	441180792	P55769.3	Full=NHP2-like protein 1; AltName: Full=High mobility group-like nuclear protein 2 homolog 1; AltName: Full=OTK27; AltName: Full=SNU13 homolog; Short=hSNU13; AltName: Full=U4/U6.U5 small nuclear ribonucleoprotein SNU13; AltName: Full=U4/U6.U5 tri-snRNP 15.5 kDa protein; Contains: RecName: Full=NHP2-like protein 1, N-terminally processed [Homo sapiens] >P55770.4 RecName: Full=NHP2-like protein 1; …	0.221925134
701	8.523206751	627.3058	0.005617955	0.117326733	0.5	4	19	up		FALSE	0.3189	3.2505	Cluster 24	Clustered	3	Bni07G011020	4	0	4	0	0	0	0.911491685	FALSE	0	Bni07G011020	10.192	81800640	P85894.1	Full=Non-specific lipid-transfer protein 1; Short=LTP 1; AltName: Allergen=Mor n 3 [Morus nigra]	0.535714286
702	6.398030942	43.4741	0.001392312	0.156298087	0.5	8	17	up		FALSE	0.5762	3.7351		Unclustered	2.857142857	Bni07G011021	9	0	8	0	0	0	0.936493754	FALSE	0	Bni07G011021	6.4823	450632	P85894.1	Full=Non-specific lipid-transfer protein 1; Short=LTP 1; AltName: Allergen=Mor n 3 [Morus nigra]	0.28125
360	5.163150492	757.7325	1.10E-04	0.193680196	0.851351351	37	16	down		FALSE	0.8533	-6.2322	Cluster 3	Clustered	25.80788177	Bni04G005530	68.83783784	0	37	0	0	0	0.951021759	FALSE	0	Bni04G005530	-7.3038	2370846	P86809.1	Full=Non-specific lipid-transfer protein 2; AltName: Full=Allergen Api g 6.0101; AltName: Allergen=Api g 6 [Apium graveolens Rapaceum Group]	0.506160572
930	4.727144866	20.7302	8.68E-04	0.211544183	0.805649718	60	15	up		FALSE	0.5681	1.8107	Cluster 1	Clustered	40.73995772	Bni10G014879	74.15	0	60	0.0204	0	0.0014	0.956151237	FALSE	0	Bni10G014879	3.1872	28351514	Q8H965.1	Full=Non-specific phospholipase C6; Flags: Precursor [Arabidopsis thaliana]	0.466352201
266	6.973277075	380.0919	0	0.143404599	0	1	15	down	NF-YB-1	FALSE	0.2701	-2.0224		Unclustered	0	Bni03G003939	3	0	1	0	0	0	0.929726152	FALSE	0	Bni03G003939	-7.4886	0	P25209.1	Full=Nuclear transcription factor Y subunit B; Short=NF-YB; AltName: Full=CAAT box DNA-binding protein subunit B [Zea mays]	0
577	5.603375527	118.0927	0.008955818	0.178463855	0.523333333	25	13	down		FALSE	0.2909	-1.6623	Cluster 8	Clustered	11	Bni06G008903	20.96	0	25	0	0	0	0.945842641	FALSE	0	Bni06G008903	-5.7137	2289932	Q9FME2.1	Full=Nuclear transport factor 2; Short=AtNTF2 [Arabidopsis thaliana]	0.24952381
610	5.344585091	21.4468	0.007367325	0.187105263	0.526315789	19	13	down		FALSE	0.657	-2.3927	Cluster 18	Clustered	6.247619048	Bni06G009414	21.31578947	0	19	0.0055	0	3.00E-04	0.948887234	FALSE	0	Bni06G009414	-3.642	31538838	P93039.2	Full=Nucleobase-ascorbate transporter 4; Short=AtNAT4; Short=AtPER [Arabidopsis thaliana]	0.276828435
105	4.552742616	20.6623	5.81E-04	0.219647822	0.747560976	41	14	down		FALSE	0.8252	-3.6993	Cluster 4	Clustered	23.79032258	Bni01G001526	55.51219512	0	41	3.00E-04	0	0	0.958203028	FALSE	0	Bni01G001526	-4.4832	4800934	Q9M098.1	Full=Nucleoid-associated protein At4g30620, chloroplastic; Flags: Precursor [Arabidopsis thaliana]	0.385501355
31	4.490857947	49.971	0.019140459	0.222674601	0.450980392	18	12	down		FALSE	0.4197	-1.6685	Cluster 17	Clustered	3.215686275	Bni01G000766	17.66666667	0	18	0.0018	0	1.00E-04	0.958931083	FALSE	0	Bni01G000766	-3.9753	11689072	Q7Y030.1	Full=O-fucosyltransferase 31; Short=O-FucT-31; AltName: Full=O-fucosyltransferase family protein [Arabidopsis thaliana]	0.235555556
927	5.677918425	26.134	0.005127036	0.176120882	0.621505376	31	16	down		FALSE	1.095	-4.8129	Cluster 35	Clustered	17.37662338	Bni10G014842	44.5483871	0	31	4.00E-04	0	0	0.944965666	FALSE	0	Bni10G014842	-4.3955	40425040	Q9FMW3.1	Full=O-fucosyltransferase 37; Short=O-FucT-37; AltName: Full=O-fucosyltransferase family protein [Arabidopsis thaliana]	0.401336821
307	5.724331927	117.1447	0.004267943	0.174692875	0.786561265	23	16	down		FALSE	0.5956	-3.5151	Cluster 34	Clustered	17.90526316	Bni03G004609	40.13043478	0	23	0	0	0	0.944419624	FALSE	0	Bni03G004609	-5.9022	28408702	Q43804.1	Full=Oleosin 1 [Prunus dulcis]	0.418025362
286	4.4092827	5.6465	0.008509343	0.226794258	0.503529412	51	13	up		FALSE	1.2805	3.6539	Cluster 2	Clustered	19.49275362	Bni03G004344	43.90196078	0	51	0.0467	0	0.0043	0.959890792	FALSE	0	Bni03G004344	2.8536	76209254	Q9SA38.1	Full=Organic cation/carnitine transporter 3; Short=AtOCT3 [Arabidopsis thaliana]	0.290741462
330	6.225035162	4.8031	1.67E-05	0.160641663	0.8	5	14	down		FALSE	1.8395	-5.4323		Unclustered	4	Bni03G004981	11.4	0	5	0.0367	0	0.0031	0.938528998	FALSE	0	Bni03G004981	-2.9532	88	F4K3M6.2	Full=OVARIAN TUMOR DOMAIN-containing deubiquitinating enzyme 7; Short=OTU domain-containing protein 7; AltName: Full=Deubiquitinating enzyme OTU7 [Arabidopsis thaliana]	0.367741935
789	8	24.5666	0	0.125	1	2	17	up		FALSE	0.5882	2.8579		Unclustered	2	Bni08G012530	5	0	2	1.00E-04	0	0	0.917647059	FALSE	0	Bni08G012530	4.8588	0	P16273.2	Full=Pathogen-related protein [Hordeum vulgare]	0.714285714
30	5.838255977	11.8641	0.005012903	0.171284028	0.644144144	37	16	down		FALSE	1.7654	-6.7362	Cluster 5	Clustered	22	Bni01G000751	38.27027027	0	37	0.0031	0	1.00E-04	0.943079341	FALSE	0	Bni01G000751	-3.8156	424500246	O04887.1	Full=Pectinesterase 2; Short=PE 2; AltName: Full=Pectin methylesterase; Flags: Precursor [Citrus sinensis]	0.357666077
617	4.717299578	98.0769	0.010524582	0.211985689	0.541871921	29	12	down		FALSE	0.2865	-1.5944	Cluster 10	Clustered	9.76284585	Bni06G009556	33.75862069	0	29	0	0	0	0.956267064	FALSE	0	Bni06G009556	-5.5642	132918954	Q9C566.1	Full=Peptidyl-prolyl cis-trans isomerase CYP40; Short=PPIase CYP40; AltName: Full=Cyclophilin of 40 kDa; Short=Cyclophilin-40; AltName: Full=Protein SQUINT; AltName: Full=Rotamase CYP40 [Arabidopsis thaliana]	0.242867775
1173	6.279887482	239.2889	0.016874212	0.159238522	0.424242424	12	14	down		FALSE	0.2593	-1.0998	Cluster 11	Clustered	4.761904762	Bni14G019064	12.75	0	12	7.00E-04	0	0	0.937883677	FALSE	0	Bni14G019064	-4.2421	9510562	Q9LEK8.1	Full=Peptidyl-prolyl cis-trans isomerase Pin1; Short=PPIase Pin1; AltName: Full=DlPar13; AltName: Full=Rotamase Pin1 [Digitalis lanata]	0.289772727
643	4.988748242	10.4251	0.003487737	0.200451085	0.571428571	8	13	down		FALSE	1.6168	-5.08		Unclustered	5	Bni06G009921	16	0	8	0.0231	0	0.0017	0.95307355	FALSE	0	Bni06G009921	-3.1421	613428	Q9SZH2.2	Full=Peroxidase 43; Short=Atperox P43; Flags: Precursor [Arabidopsis thaliana]	0.307692308
859	4.271448664	26.2724	0.025275582	0.234112611	0.487684729	29	11	down		FALSE	1.5235	-6.43	Cluster 8	Clustered	10.51648352	Bni09G013692	26.82758621	0	29	8.00E-04	0	0	0.961512369	FALSE	0	Bni09G013692	-4.2205	70107696	A7QEU4.2	Full=Peroxidase 5; Flags: Precursor [Vitis vinifera]	0.248403576
117	4.407876231	479.3332	0.005042423	0.226866624	0.534262485	42	13	down		FALSE	1.4489	-10.6297	Cluster 10	Clustered	9.786628734	Bni01G001684	42.45238095	0	42	0	0	0	0.959907338	FALSE	0	Bni01G001684	-7.3364	49848936	Q96512.1	Full=Peroxidase 9; Short=Atperox P9; AltName: Full=ATP18a; Flags: Precursor [Arabidopsis thaliana]	0.275664811
760	4.842475387	15.6772	0.005656306	0.206505954	0.640410959	73	15	down		FALSE	1.6775	-7.1383	Cluster 3	Clustered	30.74468085	Bni08G011950	64.12328767	0	73	7.00E-04	0	0	0.954794407	FALSE	0	Bni08G011950	-4.2554	189906922	B8BJV8.1	Full=PHD finger protein ALFIN-LIKE 8 [Oryza sativa Indica Group] >Q2R837.1 RecName: Full=PHD finger protein ALFIN-LIKE 8 [Oryza sativa Japonica Group]	0.374989986
368	4.41209564	32.3501	0.007160726	0.226649665	0.676706827	84	15	down	MMD1	FALSE	1.5895	-8.1835	Cluster 1	Clustered	41.37835338	Bni04G005656	72.01190476	0	84	0	0	0	0.959857698	FALSE	0	Bni04G005656	-5.1485	208641168	Q7X6Y7.1	Full=PHD finger protein MALE MEIOCYTE DEATH 1 [Arabidopsis thaliana]	0.373118678
685	4.731364276	36.7321	0.010130862	0.211355529	0.581699346	18	14	down		FALSE	0.454	-1.4859		Unclustered	11	Bni07G010652	42.55555556	0	18	0.0162	0	0.0011	0.956101597	FALSE	0	Bni07G010652	-3.2731	133656590	Q9ZQP1.2	Full=Phosphatidylglycerophosphate phosphatase PTPMT1; AltName: Full=Protein TYROSINE PHOSPHATASE LOCALIZED TO THE MITOCHONDRION 1; AltName: Full=Putative dual specificity protein phosphatase DSP8 [Arabidopsis thaliana]	0.366858238
33	6.758087201	74.3289	0	0.147970864	1	2	15	down		FALSE	0.4236	-1.2679		Unclustered	2	Bni01G000809	4.5	0	2	0.0335	0	0.0028	0.932257798	FALSE	0	Bni01G000809	-2.9932	0	Q9FTF0.1	Full=Phosphoglycerate mutase-like protein 1 [Arabidopsis thaliana]	0.642857143
1158	4.043600563	17.2605	0.011093683	0.247304348	0.59637827	71	13	down		FALSE	0.6816	-2.0317	Cluster 4	Clustered	21.16071429	Bni14G018863	62.45070423	0	71	0.0344	0	0.0029	0.964192935	FALSE	0	Bni14G018863	-2.9808	54366414	Q9SCS3.1	Full=Phosphoglycerate mutase-like protein 4 [Arabidopsis thaliana]	0.325264085
200	5.333333333	41.6786	0.014399287	0.1875	0.305555556	9	12	up		FALSE	0.4118	1.6896		Unclustered	4	Bni02G002808	20.33333333	0	9	0.0012	0	0	0.949019608	FALSE	0	Bni02G002808	4.1024	249069214	Q944C1.2	Full=Phosphoinositide phospholipase C 4; AltName: Full=Phosphoinositide phospholipase PLC4; Short=AtPLC4; Short=PI-PLC4 [Arabidopsis thaliana]	0.242063492
583	8.5302391	195.9887	0	0.117230008	1	2	19	up		FALSE	0.2289	1.7556		Unclustered	2	Bni06G008997	5	0	2	0	0	0	0.911408952	FALSE	0	Bni06G008997	7.6702	0	P12354.1	Full=Photosystem I reaction center subunit IV, chloroplastic; Short=PSI-E; Flags: Precursor [Spinacia oleracea]	0.833333333
571	4.905766526	289.4008	0.004616585	0.203841743	0.641666667	16	15	up		FALSE	0.1908	1.6278		Unclustered	11	Bni06G008826	40.9375	0	16	0	0	0	0.954049806	FALSE	0	Bni06G008826	8.5309	7725512	Q39654.1	Full=Photosystem I reaction center subunit XI, chloroplastic; Short=PSI-L; AltName: Full=PSI subunit V; Flags: Precursor [Cucumis sativus]	0.435505319
405	6.797468354	16.6244	0.003586534	0.147113594	0.321428571	8	14	down		FALSE	0.7487	-2.445		Unclustered	2.2	Bni04G006159	7.25	0	8	0.0165	0	0.0011	0.93179449	FALSE	0	Bni04G006159	-3.2655	110564576	Q93XX5.1	Full=PI-PLC X domain-containing protein At5g67130; Flags: Precursor [Arabidopsis thaliana]	0.25
780	5.741209564	42.1917	0.001878923	0.174179324	0.528571429	21	15	down		FALSE	0.5276	-1.588	Cluster 8	Clustered	10	Bni08G012409	19.38095238	0	21	0.0321	0	0.0026	0.944221064	FALSE	0	Bni08G012409	-3.01	1028350	Q4V3D3.1	Full=Plant UBX domain-containing protein 9; Short=PUX9 [Arabidopsis thaliana]	0.293650794
536	4.282700422	21.2736	0.001843527	0.233497537	0.721872816	54	14	down		FALSE	0.6125	-2.0076	Cluster 3	Clustered	29.34453782	Bni05G008028	61.48148148	0	54	0.016	0	0.001	0.961379995	FALSE	0	Bni05G008028	-3.2779	37349906	Q9LYE5.1	Full=Polyadenylate-binding protein-interacting protein 5; Short=PABP-interacting protein 5; Short=Poly(A)-binding protein-interacting protein 5; AltName: Full=PAM2-containing protein CID5; AltName: Full=Protein CTC-INTERACTING DOMAIN 5; AltName: Full=Protein INCREASED POLYPLOIDY LEVEL IN DARKNESS 1 [Arabidopsis thaliana]	0.363795748
1034	6.949367089	85.4612	3.01E-04	0.143897996	0.636363636	12	15	down		FALSE	0.4877	-3.0325	Cluster 18	Clustered	6.805555556	Bni12G016830	13.5	0	12	0	0	0	0.930007446	FALSE	0	Bni12G016830	-6.2179	447320	Q05091.1	Full=Polygalacturonase inhibitor; AltName: Full=Polygalacturonase-inhibiting protein; Short=PGIG; Flags: Precursor [Pyrus communis]	0.375
476	4.064697609	102.7922	0.014766364	0.246020761	0.571692877	47	13	down		FALSE	0.6574	-5.3869	Cluster 4	Clustered	23	Bni05G007284	56.14893617	0	47	0	0	0	0.963944734	FALSE	0	Bni05G007284	-8.1943	77432906	O49432.1	Full=Polygalacturonase QRT3; Short=AtQRT3; Short=PG QRT3; AltName: Full=Pectinase QRT3; AltName: Full=Protein QUARTET 3; Flags: Precursor [Arabidopsis thaliana]	0.301876001
585	5.699015471	8.0052	1.23E-04	0.175468904	0.666666667	7	14	down		FALSE	1.6974	-6.1693		Unclustered	3	Bni06G009050	17.42857143	0	7	0.0056	0	3.00E-04	0.944717465	FALSE	0	Bni06G009050	-3.6346	1529272	P35336.1	Full=Polygalacturonase; Short=PG; AltName: Full=Pectinase; Flags: Precursor [Actinidia deliciosa]	0.341736695
910	4.597749648	71.7889	0.003726424	0.217497706	0.596059113	29	12	down		FALSE	0.3601	-2.2799	Cluster 8	Clustered	12.3625731	Bni10G014540	32.75862069	0	29	0	0	0	0.957673534	FALSE	0	Bni10G014540	-6.331	3325834	Q8VYP6.1	Full=Polynucleotide 5'-hydroxyl-kinase NOL9; AltName: Full=Nucleolar protein 9 homolog [Arabidopsis thaliana]	0.282401902
467	6.441631505	189.5219	0.001417957	0.155240175	0.5	4	15	down		FALSE	0.3568	-1.7375		Unclustered	3	Bni05G007110	6.75	0	4	1.00E-04	0	0	0.935980806	FALSE	0	Bni05G007110	-4.8694	181252	P43309.1	Full=Polyphenol oxidase, chloroplastic; Short=PPO; AltName: Full=Catechol oxidase; Flags: Precursor [Malus domestica]	0.433333333
935	4.164556962	73.4532	0.009910374	0.240121581	0.535632184	30	12	down		FALSE	0.3235	-1.3873	Cluster 21	Clustered	7.330049261	Bni10G014935	38.63333333	0	30	6.00E-04	0	0	0.962769918	FALSE	0	Bni10G014935	-4.2882	27660902	Q68EV0.1	Full=Post-GPI attachment to proteins factor 3; AltName: Full=PER1-like domain-containing protein 1; Flags: Precursor [Xenopus laevis]	0.228599606
648	5.579465541	34.0603	0.005605183	0.179228636	0.551470588	17	13	up		FALSE	0.4959	2.0582	Cluster 30	Clustered	4.426470588	Bni06G009975	18.23529412	0	17	0.001	0	0	0.946123935	FALSE	0	Bni06G009975	4.1503	4105368	Q38898.1	Full=Potassium channel AKT2/3 [Arabidopsis thaliana]	0.280542986
317	4.208157525	6.0196	0.010095886	0.23763369	0.626915114	70	14	down		FALSE	1.7811	-5.7574	Cluster 1	Clustered	34.94744745	Bni03G004754	68.4	0	70	0.0181	0	0.0012	0.96225697	FALSE	0	Bni03G004754	-3.2325	149791746	Q9FXW4.1	Full=Probable (S)-N-methylcoclaurine 3'-hydroxylase isozyme 2; AltName: Full=Cytochrome P450 80B2 [Coptis japonica]	0.354404145
994	12.45428973	38.488	8.44E-04	0.080293619	0.714285714	7	21	up		FALSE	0.4981	1.5182	Cluster 41	Clustered	3.142857143	Bni11G015985	6.714285714	0	7	0.0292	0	0.0023	0.86524365	FALSE	0	Bni11G015985	3.0479	1532342	O78328.1	Full=Probable 1-deoxy-D-xylulose-5-phosphate synthase, chloroplastic; Short=1-deoxyxylulose-5-phosphate synthase; Short=DXP synthase; Short=DXPS; AltName: Full=CapTKT2; Flags: Precursor [Capsicum annuum]	0.516483516
661	4.130801688	13.6373	0.015676777	0.242083759	0.55406746	64	13	down		FALSE	0.94	-3.4068	Cluster 4	Clustered	23.85	Bni07G010239	55.375	0	64	0.0057	0	3.00E-04	0.963167039	FALSE	0	Bni07G010239	-3.6243	168792588	Q9SRM3.1	Full=Probable 2-oxoglutarate-dependent dioxygenase At3g111800 [Arabidopsis thaliana]	0.288411458
560	4.277074543	71.5027	0.01907645	0.23380467	0.494117647	35	13	down		FALSE	0.6211	-4.1321	Cluster 6	Clustered	13.88333333	Bni06G008597	39.02857143	0	35	0	0	0	0.961446182	FALSE	0	Bni06G008597	-6.6533	37859718	Q9SW48.1	Full=Probable alkaline/neutral invertase B; Short=A/N-INVB [Arabidopsis thaliana]	0.2144427
376	4.76652602	27.1186	0.004025058	0.2097964	0.756365233	68	15	down		FALSE	0.7363	-3.2157	Cluster 1	Clustered	40.3172988	Bni04G005787	71.79411765	0	68	5.00E-04	0	0	0.955687929	FALSE	0	Bni04G005787	-4.3674	40760082	Q9LMI0.1	Full=Probable alpha,alpha-trehalose-phosphate synthase [UDP-forming] 7; AltName: Full=Trehalose-6-phosphate synthase 7; Short=AtTPS7 [Arabidopsis thaliana]	0.460218703
987	5.805907173	41.0529	0.010847108	0.172238372	0.607317073	41	16	down		FALSE	1.6823	-8.5273	Cluster 5	Clustered	22	Bni11G015928	39.58536585	0	41	0	0	0	0.943459916	FALSE	0	Bni11G015928	-5.0687	801573376	Q8LAI1.2	Full=Probable aquaporin NIP7-1; AltName: Full=NOD26-like intrinsic protein 7-1; Short=AtNIP7;1 [Arabidopsis thaliana]	0.347240051
363	9.625879044	7.6488	0	0.103886616	1	3	20	down		FALSE	2.0046	-6.1029	Cluster 25	Clustered	3	Bni04G005584	4	0	3	0.0294	0	0.0023	0.89851907	FALSE	0	Bni04G005584	-3.0444	0	P49173.1	Full=Probable aquaporin NIP-type; AltName: Full=Pollen-specific membrane integral protein [Nicotiana alata]	0.666666667
446	4.090014065	170.1976	0.005746546	0.244497937	0.663461538	65	13	down		FALSE	1.4872	-10.579	Cluster 3	Clustered	27.88689218	Bni05G006717	61.66153846	0	65	0	0	0	0.963646893	FALSE	0	Bni05G006717	-7.1135	160496852	Q9C809.1	Full=Probable beta-1,3-galactosyltransferase 8 [Arabidopsis thaliana]	0.324534413
161	5.834036568	11.6616	0.005171046	0.171407907	0.630156472	38	16	down		FALSE	1.7633	-6.7114	Cluster 5	Clustered	22	Bni02G002418	37.60526316	0	38	0.0032	0	1.00E-04	0.943128982	FALSE	0	Bni02G002418	-3.8061	424485512	Q5AV15.1	Full=Probable beta-glucosidase J; AltName: Full=Beta-D-glucoside glucohydrolase J; AltName: Full=Cellobiase J; AltName: Full=Gentiobiase J [Aspergillus nidulans FGSC A4]	0.351451058
130	4.278481013	19.8685	6.28E-04	0.233727811	0.766666667	21	13	down		FALSE	1.0099	-4.4089	Cluster 37	Seed	9.771428571	Bni01G001797	44.04761905	0	21	5.00E-04	0	0	0.961429635	FALSE	0	Bni01G001797	-4.3655	1680066	F4IDI6.1	Full=Probable BOI-related E3 ubiquitin-protein ligase 2; AltName: Full=RING-type E3 ubiquitin transferase BRG2 [Arabidopsis thaliana]	0.3101945
65	5.47257384	72.3622	0.005581269	0.182729375	0.61	25	16	down		FALSE	0.652	-3.8348	Cluster 35	Clustered	17	Bni01G001081	55.2	0	25	0	0	0	0.947381484	FALSE	0	Bni01G001081	-5.8811	25404872	Q9SX25.1	Full=Probable carboxylesterase 6; AltName: Full=AtCXE6 [Arabidopsis thaliana]	0.44516129
9	6.182841069	55.487	0.001786013	0.161737944	0.552380952	21	16	down		FALSE	0.6343	-2.7383	Cluster 27	Clustered	9.120879121	Bni01G000287	26.33333333	0	21	5.00E-04	0	0	0.939025399	FALSE	0	Bni01G000287	-4.3167	2306216	Q9M9H6.1	Full=Probable choline kinase 1; Short=AtCK1 [Arabidopsis thaliana]	0.30620155
740	4.76652602	19.6396	0.001494457	0.2097964	0.625120773	46	13	down		FALSE	1.1466	-4.9912	Cluster 2	Clustered	17.71266003	Bni08G011708	44.13043478	0	46	5.00E-04	0	0	0.955687929	FALSE	0	Bni08G011708	-4.3532	7138464	Q9M365.2	Full=Probable F-box protein At3g61730; AltName: Full=Protein RFM; AltName: Full=Reduced male fertility protein [Arabidopsis thaliana]	0.364714337
966	5.582278481	27.5283	0.003324759	0.179138322	0.624338624	28	16	down		FALSE	0.7954	-3.4193	Cluster 35	Seed	19	Bni11G015623	51.60714286	0	28	6.00E-04	0	0	0.946090841	FALSE	0	Bni11G015623	-4.2988	55197468	F4I5Q2.1	Full=Probable folate-biopterin transporter 8, chloroplastic; Flags: Precursor [Arabidopsis thaliana]	0.419570267
902	7.946554149	13.2006	9.87E-06	0.125840708	0	2	16	down		FALSE	1.0963	-3.7971		Unclustered	0.666666667	Bni10G014399	4	0	2	0.0094	0	5.00E-04	0.918275834	FALSE	0	Bni10G014399	-3.4635	40	Q9M1B9.1	Full=Probable fructokinase-4 [Arabidopsis thaliana]	0.6
568	3.973277075	56.1937	0.043002309	0.251681416	0.557945566	68	13	down		FALSE	0.3891	-1.8302	Cluster 3	Clustered	27.80769231	Bni06G008759	58.16176471	0	68	1.00E-04	0	0	0.96502027	FALSE	0	Bni06G008759	-4.7039	400544670	Q0WQD2.2	Full=Probable galacturonosyltransferase 3 [Arabidopsis thaliana]	0.307734205
991	9.625879044	7.6516	0	0.103886616	1	3	20	down		FALSE	2.0117	-6.1034	Cluster 25	Seed	3	Bni11G015960	4	0	3	0.0301	0	0.0024	0.89851907	FALSE	0	Bni11G015960	-3.0339	0	Q9M8J2.1	Full=Probable galacturonosyltransferase-like 4; AltName: Full=Galactinol synthase 9; Short=AtGolS9; Short=GolS-9 [Arabidopsis thaliana]	0.666666667
1148	5.624472574	75.0247	3.79E-04	0.177794449	0.720588235	17	13	down		FALSE	0.3158	-1.1068	Cluster 8	Clustered	11	Bni14G018658	21.29411765	0	17	0.0083	0	5.00E-04	0.94559444	FALSE	0	Bni14G018658	-3.5044	672096	Q9FN05.1	Full=Probable glucan 1,3-alpha-glucosidase; AltName: Full=Glucosidase II subunit alpha; AltName: Full=Protein PRIORITY IN SWEET LIFE 5; AltName: Full=Protein RADIAL SWELLING 3; Flags: Precursor [Arabidopsis thaliana]	0.338001867
254	4.756680731	7.4287	0.001048507	0.210230633	0.776836158	60	15	down		FALSE	1.7604	-6.0608	Cluster 1	Clustered	36.52729384	Bni03G003668	72.85	0	60	0.01	0	6.00E-04	0.955803756	FALSE	0	Bni03G003668	-3.4428	22480570	Q06915.1	Full=Probable glucan endo-1,3-beta-glucosidase A6; AltName: Full=(1->3)-beta-glucan endohydrolase; Short=(1->3)-beta-glucanase; AltName: Full=Anther-specific protein A6; AltName: Full=Beta-1,3-endoglucanase; AltName: Full=Protein MATERNAL EFFECT EMBRYO ARREST 48; Flags: Precursor [Arabidopsis thaliana]	0.466987179
961	4.201125176	37.7481	0.008848528	0.23803147	0.620642515	77	14	down	A6	FALSE	1.5483	-8.4062	Cluster 1	Clustered	34.31707317	Bni11G015467	69.02597403	0	77	0	0	0	0.962339704	FALSE	0	Bni11G015467	-5.4291	260211692	Q06915.1	Full=Probable glucan endo-1,3-beta-glucosidase A6; AltName: Full=(1->3)-beta-glucan endohydrolase; Short=(1->3)-beta-glucanase; AltName: Full=Anther-specific protein A6; AltName: Full=Beta-1,3-endoglucanase; AltName: Full=Protein MATERNAL EFFECT EMBRYO ARREST 48; Flags: Precursor [Arabidopsis thaliana]	0.361392534
953	5.784810127	51.028	2.30E-04	0.172866521	0.75	17	15	down		FALSE	0.503	-1.6648	Cluster 8	Clustered	10.3956044	Bni11G015308	21.88235294	0	17	0.0146	0	9.00E-04	0.943708116	FALSE	0	Bni11G015308	-3.3095	393074	O04922.1	Full=Probable glutathione peroxidase 2 [Arabidopsis thaliana]	0.364705882
394	5.154711674	11.649	0.003053149	0.193997271	0.776344086	31	16	down		FALSE	1.708	-6.7099		Unclustered	19.33333333	Bni04G005946	65.25806452	0	31	0.0021	0	1.00E-04	0.951121039	FALSE	0	Bni04G005946	-3.9285	24832452	Q9SSE8.1	Full=Probable glycosyltransferase At3g07620 [Arabidopsis thaliana]	0.494379277
27	4.229254571	17.0641	0.006738397	0.236448287	0.676470588	68	14	down		FALSE	0.7066	-2.157	Cluster 1	Clustered	34.31707317	Bni01G000640	71.23529412	0	68	0.0288	0	0.0023	0.96200877	FALSE	0	Bni01G000640	-3.0525	119327684	Q9FFN2.2	Full=Probable glycosyltransferase At5g03795 [Arabidopsis thaliana]	0.374922601
68	4.371308017	73.7553	0.005336532	0.228764479	0.683529058	82	15	down		FALSE	1.5634	-9.3726	Cluster 1	Clustered	41.37835338	Bni01G001112	72.47560976	0	82	0	0	0	0.960337553	FALSE	0	Bni01G001112	-5.9951	182953614	Q3E9A4.3	Full=Probable glycosyltransferase At5g20260 [Arabidopsis thaliana]	0.371669794
403	4.839662447	15.4747	0.006315401	0.206625981	0.625427204	77	15	down		FALSE	1.6754	-7.1195	Cluster 3	Clustered	29.8974359	Bni04G006099	64.41558442	0	77	7.00E-04	0	0	0.954827501	FALSE	0	Bni04G006099	-4.2495	251207614	Q5Z8V7.2	Full=Probable histone acetyltransferase HAC-like 2 [Oryza sativa Japonica Group]	0.378915202
906	4.497890295	17.4527	0.024017932	0.222326454	0.455882353	17	12	down		FALSE	0.704	-2.197	Cluster 16	Clustered	3.714285714	Bni10G014458	18.23529412	0	17	0.0243	0	0.0018	0.958848349	FALSE	0	Bni10G014458	-3.1209	12600598	Q9FJJ3.1	Full=Probable inactive poly [ADP-ribose] polymerase SRO5; AltName: Full=Protein SIMILAR TO RCD ONE 5 [Arabidopsis thaliana]	0.246422893
16	4.832630098	4.6069	0.001415914	0.206926659	0.675757576	45	14	down		FALSE	1.8388	-5.372	Cluster 7	Clustered	15.57777778	Bni01G000448	43.28888889	0	45	0.0397	0	0.0035	0.954910234	FALSE	0	Bni01G000448	-2.9214	46021374	Q7X7V2.2	Full=Probable inorganic phosphate transporter 1-5; Short=OsPT5; Short=OsPht1;5; AltName: Full=H(+)/Pi cotransporter [Oryza sativa Japonica Group]	0.363772176
509	4.308016878	108.4712	0.006299484	0.232125367	0.524137931	30	13	down		FALSE	1.5293	-8.4842	Cluster 38	Seed	7.396825397	Bni05G007691	36.56666667	0	30	0	0	0	0.961082154	FALSE	0	Bni05G007691	-5.5476	3765446	Q9FJ74.1	Full=Probable long-chain-alcohol O-fatty-acyltransferase 3; AltName: Full=Wax synthase 3 [Arabidopsis thaliana]	0.247072072
781	4.257383966	87.7587	0.028382605	0.234886026	0.553030303	33	13	down		FALSE	0.5833	-4.1282	Cluster 6	Clustered	14.77941176	Bni08G012410	35.27272727	0	33	0	0	0	0.961677836	FALSE	0	Bni08G012410	-7.0776	44883698	Q9ZPH9.1	Full=Probable methyltransferase PMT15 [Arabidopsis thaliana]	0.198161389
1168	4.781997187	5.0225	7.16E-04	0.209117647	0.78265468	62	15	down		FALSE	1.873	-5.496	Cluster 1	Clustered	39.70401691	Bni14G019032	73.14516129	0	62	0.0385	0	0.0033	0.955505915	FALSE	0	Bni14G019032	-2.9343	16851250	Q8L7V3.1	Full=Probable methyltransferase PMT26 [Arabidopsis thaliana]	0.468879239
415	5.403656821	178.138	0.003282858	0.185059865	0.526315789	20	14	down		FALSE	0.3814	-1.9392	Cluster 8	Clustered	10	Bni04G006216	23.95	0	20	0	0	0	0.948192273	FALSE	0	Bni04G006216	-5.0848	14990324	Q8LTI2.2	Full=Probable mitochondrial saccharopine dehydrogenase-like oxidoreductase At5g39410; Short=SDH [Arabidopsis thaliana]	0.307051282
739	4.265822785	739.6308	0.009105155	0.234421365	0.654870624	73	14	down		FALSE	1.7714	-12.6987	Cluster 3	Clustered	28.74050263	Bni08G011705	71.06849315	0	73	0	0	0	0.961578555	FALSE	0	Bni08G011705	-7.1688	252258338	P55958.1	Full=Probable non-specific lipid-transfer protein 2; Short=LTP 2; AltName: Full=Allergen Par j II; AltName: Full=Major pollen allergen Par j 2.0101; AltName: Full=Protein P2; AltName: Allergen=Par j 2.0101; Flags: Precursor [Parietaria judaica]	0.374044701
1091	4.684950774	9.2389	0.001872909	0.213449415	0.830188679	53	15	down		FALSE	1.2939	-3.8682	Cluster 1	Clustered	38.74086379	Bni13G017757	73.56603774	0	53	0.0337	0	0.0028	0.956647638	FALSE	0	Bni13G017757	-2.9895	10810394	O80763.1	Full=Probable nucleoredoxin 1; Short=AtNrx1 [Arabidopsis thaliana]	0.454111344
897	10.66807314	169.8669	0.00281294	0.09373764	0.333333333	3	20	up		FALSE	0.2312	1.8997	Cluster 51	Seed	2	Bni10G014352	2.333333333	0	3	0	0	0	0.886257963	FALSE	0	Bni10G014352	8.2161	43166736	Q9C5M8.2	Full=Probable pectate lyase 18; AltName: Full=Pectate lyase A10; Flags: Precursor [Arabidopsis thaliana]	0.5
531	4.049226442	31.3088	0.012263611	0.24696075	0.602185792	61	13	down		FALSE	0.5235	-2.0138	Cluster 4	Clustered	23.40096618	Bni05G007990	61.62295082	0	61	0.0028	0	1.00E-04	0.964126748	FALSE	0	Bni05G007990	-3.8467	63969614	Q07949.1	Full=Probable phosphatase PSR2; AltName: Full=Plasma membrane sodium response protein 2 [Saccharomyces cerevisiae S288C]	0.316015132
812	4.827004219	29.5311	0.005391611	0.207167832	0.664002664	78	15	down		FALSE	0.7399	-3.3471	Cluster 1	Clustered	39.55555556	Bni09G013038	68.20512821	0	78	2.00E-04	0	0	0.954976421	FALSE	0	Bni09G013038	-4.5236	151896348	Q67UC7.2	Full=Probable potassium transporter 17; AltName: Full=OsHAK17 [Oryza sativa Japonica Group]	0.423634337
472	4.420534459	38.5386	0.024664448	0.22621699	0.514705882	17	12	down		FALSE	0.459	-1.5235		Unclustered	5.384615385	Bni05G007218	22.11764706	0	17	0.0142	0	9.00E-04	0.959758418	FALSE	0	Bni05G007218	-3.3189	15237054	Q0WVD6.1	Full=Probable protein arginine N-methyltransferase 3 [Arabidopsis thaliana]	0.260207612
1041	6.011251758	99.0607	2.65E-04	0.166354703	0.80952381	15	15	down		FALSE	0.5352	-2.4654	Cluster 20	Clustered	9.340659341	Bni12G016869	19.53333333	0	15	2.00E-04	0	0	0.941044097	FALSE	0	Bni12G016869	-4.6067	160914	Q84JD5.1	Full=Probable protein phosphatase 2C 68; Short=AtPP2C68 [Arabidopsis thaliana]	0.398639456
818	4.158931083	20.6708	0.008725363	0.240446398	0.608663458	74	14	down		FALSE	1.5644	-7.5373	Cluster 4	Clustered	22.33333333	Bni09G013112	63.51351351	0	74	1.00E-04	0	0	0.962836105	FALSE	0	Bni09G013112	-4.8179	214300678	Q9SY91.1	Full=Probable serine/threonine-protein kinase PBL15; AltName: Full=PBS1-like protein 15 [Arabidopsis thaliana]	0.341470503
441	4.271448664	46.4059	0.00989888	0.234112611	0.676036036	75	14	down		FALSE	1.5606	-8.7041	Cluster 3	Clustered	30.0852459	Bni04G006580	72.69333333	0	75	0	0	0	0.961512369	FALSE	0	Bni04G006580	-5.5774	255600126	F4JEQ2.1	Full=Probable serine/threonine-protein kinase PBL23; AltName: Full=PBS1-like protein 23 [Arabidopsis thaliana]	0.380593368
350	4.569620253	25.5092	0.012467062	0.218836565	0.664707611	83	15	down	WNK11	FALSE	0.9416	-4.3517	Cluster 1	Clustered	41.37835338	Bni04G005400	70.42168675	0	83	2.00E-04	0	0	0.958004468	FALSE	0	Bni04G005400	-4.6216	408972030	Q6ICW6.1	Full=Probable serine/threonine-protein kinase WNK11; Short=AtWNK11; AltName: Full=Protein kinase with no lysine 11 [Arabidopsis thaliana]	0.35929432
652	4.220815752	71.529	0.009088733	0.236921026	0.641831852	77	14	down	WNK11-1	FALSE	1.547	-9.3283	Cluster 1	Clustered	34.31707317	Bni07G010080	71.15584416	0	77	0	0	0	0.96210805	FALSE	0	Bni07G010080	-6.0299	209715566	Q6ICW6.1	Full=Probable serine/threonine-protein kinase WNK11; Short=AtWNK11; AltName: Full=Protein kinase with no lysine 11 [Arabidopsis thaliana]	0.366782702
1014	10.50632911	60.3122	0.007622329	0.095180723	0.607142857	8	19	up		FALSE	3.3117	9.6761	Cluster 13	Clustered	4.523809524	Bni12G016529	6.375	0	8	0.0397	0	0.0035	0.888160834	FALSE	0	Bni12G016529	2.9217	5618502	F6M8H7.1	Full=Probable sesquiterpene synthase; Short=SmSTPS [Santalum murrayanum]	0.425
573	6.877637131	32.7614	4.80E-06	0.145398773	0.8	5	18	down		FALSE	0.6652	-2.4168	Cluster 39	Clustered	4	Bni06G008855	7.4	0	5	0.0056	0	3.00E-04	0.930851328	FALSE	0	Bni06G008855	-3.633	20	Q6K739.1	Full=Probable sodium/metabolite cotransporter BASS3, chloroplastic; AltName: Full=Bile acid-sodium symporter family protein 3; Flags: Precursor [Oryza sativa Japonica Group]	0.569230769
718	4.978902954	142.4392	0.005885955	0.200847458	0.629800307	63	15	down		FALSE	0.3249	-1.095	Cluster 3	Clustered	28.8969697	Bni07G011256	61.92063492	0	63	0.0123	0	8.00E-04	0.953189377	FALSE	0	Bni07G011256	-3.37	32115320	Q9LDH3.1	Full=Probable sugar phosphate/phosphate translocator At1g12500 [Arabidopsis thaliana]	0.347868736
39	4.535864979	37.1085	0.010714886	0.220465116	0.612481858	53	14	up		FALSE	0.9537	6.5092	Cluster 7	Clustered	14.45960784	Bni01G000892	48.18867925	0	53	0	0	0	0.958401588	FALSE	0	Bni01G000892	6.8253	245399448	Q3E6T0.1	Full=Probable sugar phosphate/phosphate translocator At5g25400 [Arabidopsis thaliana]	0.332335719
44	4.275668073	25.4781	0.00184449	0.233881579	0.600790514	23	13	down		FALSE	0.5884	-2.3077	Cluster 8	Clustered	12	Bni01G000910	48.52173913	0	23	0.0022	0	1.00E-04	0.961462729	FALSE	0	Bni01G000910	-3.9216	5405394	Q3E6T0.1	Full=Probable sugar phosphate/phosphate translocator At5g25400 [Arabidopsis thaliana]	0.330079858
554	4.367088608	11.6878	0.010157157	0.228985507	0.428571429	14	12	up		FALSE	0.787	2.3871		Unclustered	2.884615385	Bni06G008445	22.21428571	0	14	0.0301	0	0.0024	0.960387193	FALSE	0	Bni06G008445	3.0333	9981812	Q6ZIK0.1	Full=Probable tocopherol O-methyltransferase, chloroplastic; AltName: Full=Gamma-tocopherol methyltransferase; AltName: Full=Vitamin E pathway gene 4 protein; Flags: Precursor [Oryza sativa Japonica Group]	0.246825397
810	4.030942335	16.7172	0.038472357	0.248080949	0.448863636	33	12	up		FALSE	0.6417	2.0664	Cluster 8	Clustered	12	Bni09G013005	38	0	33	0.0188	0	0.0013	0.964341855	FALSE	0	Bni09G013005	3.2203	291068016	Q67ZF6.1	Full=Probable transmembrane ascorbate ferrireductase 3; AltName: Full=Artb561-3; AltName: Full=Protein b561A.tha14 [Arabidopsis thaliana]	0.213483146
404	6.032348805	14.2705	0.001061852	0.165772907	0.474358974	13	16	down		FALSE	0.9853	-3.1334		Unclustered	6	Bni04G006157	20.15384615	0	13	0.0208	0	0.0015	0.940795896	FALSE	0	Bni04G006157	-3.18	340258	P85413.1	Full=Probable UDP-arabinopyranose mutase 1; AltName: Full=Reversibly glycosylated polypeptide; Short=RGP; AltName: Full=UDP-L-arabinose mutase 1; AltName: Full=UDP-glucose:protein transglucosylase; Short=UPTG [Phoenix dactylifera]	0.261738262
1122	5.362869198	61.5921	0.005565867	0.186467349	0.54978355	22	13	down		FALSE	0.3405	-1.0104	Cluster 8	Clustered	11	Bni13G018196	21.72727273	0	22	0.0355	0	0.003	0.948672127	FALSE	0	Bni13G018196	-2.9673	32505932	O49460.1	Full=Prohibitin-1, mitochondrial; Short=Atphb1 [Arabidopsis thaliana]	0.238761239
308	5.583684951	18.4183	0.004469029	0.179093199	0.562770563	22	13	down		FALSE	1.5493	-5.9134	Cluster 8	Clustered	11	Bni03G004630	20.27272727	0	22	0.0031	0	1.00E-04	0.946074295	FALSE	0	Bni03G004630	-3.8167	46486828	Q53KW9.1	Full=Protein AMEIOTIC 1 homolog; Short=OsAM1 [Oryza sativa Japonica Group]	0.281565657
537	5.790436006	23.6353	0.01214623	0.172698567	0.476666667	25	14	down		FALSE	0.6582	-2.6886	Cluster 8	Clustered	11	Bni05G008065	17.8	0	25	0.0013	0	0	0.943641929	FALSE	0	Bni05G008065	-4.0849	156774524	Q9LYE3.2	Full=Protein ANTI-SILENCING 1; AltName: Full=Protein INCREASE IN BONSAI METHYLATION 2; AltName: Full=Protein SHOOT GROWTH 1 [Arabidopsis thaliana]	0.265671642
21	4.724331927	39.5135	0.008263641	0.21167014	0.564039409	29	12	down		FALSE	0.4293	-1.5674	Cluster 10	Clustered	9.702898551	Bni01G000514	33.72413793	0	29	0.0053	0	3.00E-04	0.95618433	FALSE	0	Bni01G000514	-3.651	132479918	Q8TWT4.2	Full=Protein arginine N-methyltransferase 1.5; Short=AtPMRT15; Short=AtPMRT5; AltName: Full=Shk1 kinase-binding protein 1 homolog [Arabidopsis thaliana]	0.249808429
356	5.684950774	66.4813	0.010904297	0.175903018	0.489130435	24	13	down		FALSE	0.4839	-3.2236	Cluster 8	Clustered	11	Bni04G005465	20.04166667	0	24	0	0	0	0.944882932	FALSE	0	Bni04G005465	-6.6615	200972784	Q6YSJ5.2	Full=Protein argonaute 16; Short=OsAGO16; AltName: Full=OsAGO6; AltName: Full=Protein ZWILLE/PINHEAD-like 1 [Oryza sativa Japonica Group]	0.26370614
825	6.049226442	150.7705	0.001087522	0.165310393	0.642857143	8	15	down		FALSE	0.4361	-2.1478	Cluster 12	Clustered	5	Bni09G013254	9.25	0	8	0	0	0	0.940597336	FALSE	0	Bni09G013254	-4.9249	875788	Q9LS40.1	Full=Protein ASPARTIC PROTEASE IN GUARD CELL 1; Short=AtASPG1; Flags: Precursor [Arabidopsis thaliana]	0.330357143
656	5.752461322	17.6225	0.001523678	0.173838631	0.6	5	14	down		FALSE	1.5738	-7.3075		Unclustered	2.7	Bni07G010169	22.8	0	5	2.00E-04	0	0	0.94408869	FALSE	0	Bni07G010169	-4.6431	45972776	Q6EUF1.2	Full=Protein BZR1 homolog 4; Short=OsBZR4; AltName: Full=Protein BRASSINAZOLE-RESISTANT 1 homolog 4 [Oryza sativa Japonica Group]	0.465306122
221	4.368495077	43.5521	0.00869052	0.228911784	0.536666667	25	12	down		FALSE	0.4057	-1.262	Cluster 10	Seed	9.847619048	Bni02G003049	29.76	0	25	0.0249	0	0.0019	0.960370646	FALSE	0	Bni02G003049	-3.1105	44267086	Q10N04.1	Full=Protein disulfide isomerase-like 5-1; Short=OsPDIL5-1; AltName: Full=Protein disulfide isomerase-like 6-1; Short=OsPDIL6-1; Flags: Precursor [Oryza sativa Japonica Group]	0.254358974
229	4.834036568	46.2479	0.006578599	0.206866453	0.590804598	30	14	down		FALSE	1.5885	-7.2508	Cluster 6	Clustered	12.6	Bni02G003175	30.46666667	0	30	2.00E-04	0	0	0.954893687	FALSE	0	Bni02G003175	-4.5647	13398542	Q8L928.1	Full=Protein DMP4; Short=AtDMP4 [Arabidopsis thaliana]	0.229072682
196	4.274261603	7.6227	0.002397907	0.233958539	0.703007519	57	14	down		FALSE	1.7017	-6.0981	Cluster 3	Clustered	29.34453782	Bni02G002762	61.26315789	0	57	0.0065	0	3.00E-04	0.961479275	FALSE	0	Bni02G002762	-3.5835	61621744	Q8RX33.1	Full=Protein DOUBLE-STRAND BREAK FORMATION; Short=AtDFO; Short=Protein DSB FORMATION [Arabidopsis thaliana]	0.356181151
353	6.253164557	29.6627	0.001822558	0.159919028	0.461538462	13	14	down		FALSE	0.5356	-1.7061		Unclustered	3.454545455	Bni04G005436	15.38461538	0	13	0.0205	0	0.0014	0.938198064	FALSE	0	Bni04G005436	-3.1852	810760	F4K3T5.1	Full=Protein ENHANCED DOWNY MILDEW 2 [Arabidopsis thaliana]	0.274725275
1146	5.192686357	36.9584	0.00868701	0.192578548	0.512315271	29	14	down		FALSE	0.5172	-1.4988	Cluster 14	Clustered	7.421538462	Bni14G018648	24.55172414	0	29	0.0419	0	0.0038	0.950674278	FALSE	0	Bni14G018648	-2.898	9886930	Q9SY66.1	Full=Protein FAR1-RELATED SEQUENCE 11 [Arabidopsis thaliana]	0.266866567
715	4.167369902	506.9714	0.006681651	0.239959501	0.617579909	73	14	down		FALSE	1.5047	-12.1538	Cluster 4	Clustered	22.33333333	Bni07G011230	63.38356164	0	73	0	0	0	0.962736825	FALSE	0	Bni07G011230	-8.077	195001500	Q9S746.1	Full=Protein HOTHEAD; AltName: Full=Protein ADHESION OF CALYX EDGES; Flags: Precursor [Arabidopsis thaliana]	0.344475878
385	4.230661041	59.0104	0.010516858	0.236369681	0.539855072	24	13	down		FALSE	0.4615	-2.6566	Cluster 37	Clustered	9.274509804	Bni04G005864	32.54166667	0	24	0	0	0	0.961992223	FALSE	0	Bni04G005864	-5.7559	7256534	F4IDQ5.1	Full=Protein JASON [Arabidopsis thaliana]	0.227564103
108	4.983122363	13.8295	0.024480849	0.200677392	0.398860399	27	12	down		FALSE	0.7844	-2.3379	Cluster 19	Clustered	5.010526316	Bni01G001622	24.37037037	0	27	0.0344	0	0.0029	0.953139737	FALSE	0	Bni01G001622	-2.9803	301225212	F4IQJ6.1	Full=Protein LIKE COV 3 [Arabidopsis thaliana]	0.229909154
125	4.879043601	65.6782	0.00808404	0.204958201	0.490756303	35	14	down		FALSE	0.4276	-1.5626	Cluster 8	Clustered	11.42631579	Bni01G001716	31.51428571	0	35	0.0052	0	3.00E-04	0.954364193	FALSE	0	Bni01G001716	-3.6547	9887012	Q5U3J8.1	Full=Protein LTV1 homolog [Danio rerio]	0.199457505
603	6.417721519	71.0683	8.29E-04	0.15581854	0.733333333	6	15	down		FALSE	0.4277	-1.4303	Cluster 12	Clustered	5	Bni06G009309	8.666666667	0	6	0.0132	0	8.00E-04	0.9362621	FALSE	0	Bni06G009309	-3.3443	2421048	Q9LUI2.1	Full=Protein NETWORKED 1A [Arabidopsis thaliana]	0.456140351
844	4.76230661	18.272	0.007101159	0.20998228	0.643010753	31	13	down		FALSE	0.7932	-2.7848	Cluster 8	Clustered	11.75213675	Bni09G013542	29.25806452	0	31	0.0081	0	4.00E-04	0.955737569	FALSE	0	Bni09G013542	-3.5109	8846474	Q8H157.1	Full=Protein NRT1/ PTR FAMILY 4.6; Short=AtNPF4.6; AltName: Full=Nitrate transporter 1.2; AltName: Full=Nitrate transporter NTL1; AltName: Full=Protein ABA-IMPORTING TRANSPORTER 1 [Arabidopsis thaliana]	0.325089606
665	5.208157525	17.0919	0.00420943	0.192006481	0.651912568	61	16	down		FALSE	1.6887	-7.2629	Cluster 3	Clustered	28.99634146	Bni07G010303	59.40983607	0	61	6.00E-04	0	0	0.950492264	FALSE	0	Bni07G010303	-4.3009	172217134	Q9M390.1	Full=Protein NRT1/ PTR FAMILY 8.1; Short=AtNPF8.1; AltName: Full=Peptide transporter PTR1 [Arabidopsis thaliana]	0.378406599
194	4.341772152	6.4246	0.007235885	0.2303207	0.693930542	79	15	down	RPL21M	FALSE	1.7773	-5.8513	Cluster 1	Clustered	40.54444444	Bni02G002730	72.92405063	0	79	0.0153	0	0.001	0.960685034	FALSE	0	Bni02G002730	-3.2923	212785874	F4I9E1.1	Full=Protein NUCLEAR FUSION DEFECTIVE 4 [Arabidopsis thaliana]	0.372061483
774	4.00140647	44.1461	0.018742428	0.249912127	0.450980392	34	12	down		FALSE	0.4145	-1.6213		Unclustered	6.144827586	Bni08G012218	42.64705882	0	34	0.0023	0	1.00E-04	0.964689336	FALSE	0	Bni08G012218	-3.9113	108117366	Q0WP96.1	Full=Protein PGR; Short=AtPGR; AltName: Full=Plasma membrane glucose-responsive regulator; AltName: Full=Transmembrane protein 19-like protein; AltName: Full=VTE6-related protein; Short=VTE6R [Arabidopsis thaliana]	0.216482532
466	5.534458509	25.5093	0.002688528	0.18068615	0.602339181	19	14	down		FALSE	0.7728	-2.9601	Cluster 8	Clustered	10	Bni05G007059	22	0	19	0.003	0	1.00E-04	0.946653429	FALSE	0	Bni05G007059	-3.8302	4184780	Q9SUC3.2	Full=Protein POLLENLESS 3; AltName: Full=Protein MALE STERILE 5; AltName: Full=Protein THREE-DIVISION MUTANT 1 [Arabidopsis thaliana]	0.314285714
1031	5.829817159	59.1857	0.003533505	0.171531966	0.571428571	8	14	down		FALSE	0.4532	-1.7732		Unclustered	3	Bni12G016825	10	0	8	0.0023	0	1.00E-04	0.943178622	FALSE	0	Bni12G016825	-3.913	1485140	O48533.1	Full=Protein POLYCHOME; AltName: Full=Protein UV-B-INSENSITIVE 4 [Arabidopsis thaliana]	0.3125
545	4.981715893	30.7483	0.002968019	0.200734049	0.661691542	67	15	down		FALSE	0.964	-4.6292	Cluster 3	Clustered	31.19860627	Bni05G008172	63.04477612	0	67	1.00E-04	0	0	0.953156284	FALSE	0	Bni05G008172	-4.8019	93915334	Q38942.2	Full=Protein RAE1; AltName: Full=RNA export factor 1 [Arabidopsis thaliana]	0.384419367
747	4.918424754	15.0383	0.001177312	0.203317129	0.774928775	27	14	down	MYB100	FALSE	0.7877	-2.6857	Cluster 7	Clustered	14.54545455	Bni08G011794	45.18518519	0	27	0.0109	0	7.00E-04	0.953900885	FALSE	0	Bni08G011794	-3.4095	86399510	F4K5X6.1	Full=Protein REVEILLE 2; AltName: Full=MYB family transcription factor Circadian 1 [Arabidopsis thaliana]	0.414542983
565	4.76652602	26.2612	0.00101381	0.2097964	0.703557312	23	13	down		FALSE	0.621	-2.854	Cluster 10	Clustered	8.739130435	Bni06G008735	39.47826087	0	23	2.00E-04	0	0	0.955687929	FALSE	0	Bni06G008735	-4.5956	738938	Q9SVE6.1	Full=Protein ROOT HAIR SPECIFIC 17; AltName: Full=O-fucosyltransferase 32; Short=O-FucT-32; AltName: Full=O-fucosyltransferase family protein [Arabidopsis thaliana]	0.334561533
899	6.074542897	39.8802	0.023633006	0.16462144	0.6	6	15	down		FALSE	0.551	-3.0206		Unclustered	2.142857143	Bni10G014362	9.333333333	0	6	0	0	0	0.940299495	FALSE	0	Bni10G014362	-5.4819	317057402	Q9SS87.1	Full=Protein SIEVE ELEMENT OCCLUSION B; Short=AtSEOb; AltName: Full=Protein SIEVE ELEMENT OCCLUSION-RELATED 1; Short=AtSEOR1 [Arabidopsis thaliana]	0.266666667
971	4.188466948	71.8942	0.007453749	0.238750839	0.632631579	76	14	down		FALSE	0.7505	-5.2836	Cluster 1	Clustered	34.31707317	Bni11G015763	70.07894737	0	76	0	0	0	0.962488624	FALSE	0	Bni11G015763	-7.0405	166474104	Q9SS87.1	Full=Protein SIEVE ELEMENT OCCLUSION B; Short=AtSEOb; AltName: Full=Protein SIEVE ELEMENT OCCLUSION-RELATED 1; Short=AtSEOR1 [Arabidopsis thaliana]	0.350394737
817	8.05766526	24.2481	0	0.124105429	0	1	16	down		FALSE	0.6062	-1.9243		Unclustered	0	Bni09G013072	3	0	1	0.0211	0	0.0015	0.916968644	FALSE	0	Bni09G013072	-3.1746	0	Q9LS48.1	Full=protein SLOW GREEN 1, chloroplastic; Flags: Precursor [Arabidopsis thaliana]	0
999	6.205344585	20.1456	0.002947842	0.161151405	0.392857143	8	13	up		FALSE	0.5975	2.2569		Unclustered	1.583333333	Bni11G016038	8.5	0	8	0.0035	0	2.00E-04	0.938760652	FALSE	0	Bni11G016038	3.7772	126073304	Q39224.1	Full=Protein SRG1; Short=AtSRG1; AltName: Full=Protein SENESCENCE-RELATED GENE 1 [Arabidopsis thaliana]	0.236111111
878	4.58931083	14.449	0.014072661	0.21789764	0.474358974	13	12	down		FALSE	1.5861	-5.5584	Cluster 18	Clustered	6	Bni10G014095	15.92307692	0	13	0.0083	0	5.00E-04	0.957772814	FALSE	0	Bni10G014095	-3.5045	5532620	Q4V3D9.1	Full=Protein STRICTOSIDINE SYNTHASE-LIKE 10; Short=AtSSL10; AltName: Full=Strictosidine synthase 8; Short=AtSS8; Flags: Precursor [Arabidopsis thaliana]	0.268578879
948	4.11673699	81.7237	0.006243489	0.24291083	0.603859649	76	14	down		FALSE	1.5142	-9.5206	Cluster 4	Clustered	20.80786749	Bni11G015263	63.88157895	0	76	0	0	0	0.963332506	FALSE	0	Bni11G015263	-6.2876	166196332	Q9M1B4.1	Full=Protein STRICTOSIDINE SYNTHASE-LIKE 13; Short=AtSSL13; AltName: Full=Protein LESS ADHERENT POLLEN 3; AltName: Full=Strictosidine synthase 11; Short=AtSS11; Flags: Precursor [Arabidopsis thaliana]	0.341612722
154	6.275668073	130.4728	0.004292381	0.159345585	0.392857143	8	15	down		FALSE	0.3421	-1.1094	Cluster 16	Clustered	4	Bni02G002235	6.375	0	8	0.0176	0	0.0012	0.937933317	FALSE	0	Bni02G002235	-3.2433	1528370	Q8VWF6.1	Full=Protein STRICTOSIDINE SYNTHASE-LIKE 3; Short=AtSSL3; AltName: Full=Strictosidine synthase 9; Short=AtSS9; Flags: Precursor [Arabidopsis thaliana]	0.328947368
1036	4.35443038	44.9998	0.009237086	0.229651163	0.675398976	82	15	down	SRF5	FALSE	1.1614	-6.204	Cluster 1	Clustered	41.37835338	Bni12G016846	72.2804878	0	82	0	0	0	0.960536113	FALSE	0	Bni12G016846	-5.3419	219183642	Q9FT24.1	Full=Protein STRUBBELIG-RECEPTOR FAMILY 2; AltName: Full=Leucine-rich repeat receptor kinase-like protein SRF2; Flags: Precursor [Arabidopsis thaliana]	0.365052969
594	5.095639944	95.209	0.013588074	0.196246205	0.421505376	31	13	down		FALSE	0.3753	-2.7002	Cluster 30	Clustered	4.386206897	Bni06G009240	22.16129032	0	31	0	0	0	0.951816001	FALSE	0	Bni06G009240	-7.1956	21478078	Q9LDT2.1	Full=Protein trichome birefringence-like 10 [Arabidopsis thaliana]	0.24088359
273	4.167369902	27.6163	0.009396671	0.239959501	0.54506957	58	13	up		FALSE	0.5757	3.2298	Cluster 4	Clustered	23.48484848	Bni03G004179	54.98275862	0	58	0	0	0	0.962736825	FALSE	0	Bni03G004179	5.6106	81119058	Q940H3.1	Full=Protein trichome birefringence-like 36 [Arabidopsis thaliana]	0.294025447
372	5.077355837	15.0789	0.005080441	0.196952909	0.651817716	63	15	down		FALSE	1.6956	-7.0821	Cluster 3	Clustered	29.22621564	Bni04G005747	60.38095238	0	63	9.00E-04	0	0	0.952031108	FALSE	0	Bni04G005747	-4.1768	210565400	Q9FJ06.1	Full=Protein trichome birefringence-like 4 [Arabidopsis thaliana]	0.377380952
121	6.554149086	139.8905	0.022281651	0.152575107	0.333333333	4	17	up		FALSE	0.2824	1.8828		Unclustered	1.2	Bni01G001700	8.5	0	4	0	0	0	0.93465707	FALSE	0	Bni01G001700	6.6681	265851976	Q94AP3.1	Full=Protein WALLS ARE THIN 1 [Arabidopsis thaliana]	0.386363636
1166	4.606188467	10.045	0.001378991	0.217099237	0.774762551	67	15	down		FALSE	1.702	-6.496	Cluster 1	Clustered	41.51304348	Bni14G019027	74.08955224	0	67	0.0031	0	1.00E-04	0.957574253	FALSE	0	Bni14G019027	-3.8167	32976734	Q9C510.1	Full=Purple acid phosphatase 6; Flags: Precursor [Arabidopsis thaliana]	0.428263308
439	4.624472574	24.3062	0.002750345	0.216240876	0.731611894	72	15	down		FALSE	1.6133	-7.771	Cluster 1	Clustered	40.73995772	Bni04G006551	72.55555556	0	72	1.00E-04	0	0	0.957359146	FALSE	0	Bni04G006551	-4.817	72136310	Q9FTW0.1	Full=Putative fasciclin-like arabinogalactan protein 20 [Arabidopsis thaliana]	0.400859423
799	5.323488045	42.5512	6.62E-05	0.187846764	0.9	5	15	down		FALSE	1.519	-7.129	Cluster 40	Clustered	3.733333333	Bni09G012771	13	0	5	1.00E-04	0	0	0.949135435	FALSE	0	Bni09G012771	-4.6931	16990	Q9FTW0.1	Full=Putative fasciclin-like arabinogalactan protein 20 [Arabidopsis thaliana]	0.333333333
707	4.270042194	103.8945	0.004032128	0.234189723	0.668622848	72	14	down		FALSE	1.5416	-9.8669	Cluster 1	Clustered	34.31707317	Bni07G011075	71.13888889	0	72	0	0	0	0.961528915	FALSE	0	Bni07G011075	-6.4003	93553970	Q40784.1	Full=Putative glucose-6-phosphate 1-epimerase; AltName: Full=Putative D-hexose-6-phosphate mutarotase; AltName: Full=Putative apospory-associated protein C [Cenchrus ciliaris]	0.380421866
1023	6.665260197	12.4751	0.01985865	0.150031652	0.508333333	16	17	down		FALSE	1.802	-6.8086		Unclustered	7.563636364	Bni12G016743	20.3125	0	16	0.0035	0	2.00E-04	0.93334988	FALSE	0	Bni12G016743	-3.7785	1759884472	Q6Z9R8.1	Full=Putative heat stress transcription factor B-4a; AltName: Full=Heat stress transcription factor 20; Short=OsHsf-20 [Oryza sativa Japonica Group]	0.322420635
1099	4.578059072	7.6156	0.001777851	0.21843318	0.689217759	44	14	down		FALSE	1.692	-6.097	Cluster 2	Clustered	19.05882353	Bni13G017913	51.34090909	0	44	0.0062	0	3.00E-04	0.957905187	FALSE	0	Bni13G017913	-3.6033	53101466	Q6L3N7.1	Full=Putative late blight resistance protein homolog R1C-3 [Solanum demissum]	0.364119923
730	4.988748242	88.5444	5.83E-04	0.200451085	0.754940711	23	14	down		FALSE	0.3796	-1.6046	Cluster 6	Clustered	14.77941176	Bni08G011557	29.43478261	0	23	8.00E-04	0	0	0.95307355	FALSE	0	Bni08G011557	-4.2273	3143052	Q8RW93.1	Full=Putative lipid-binding protein At4g00165; Flags: Precursor [Arabidopsis thaliana]	0.4032162
455	4.599156118	53.3827	0.004849152	0.217431193	0.571428571	43	13	down		FALSE	0.3598	-1.0942	Cluster 2	Clustered	18.54940711	Bni05G006858	43.86046512	0	43	0.0296	0	0.0024	0.957656987	FALSE	0	Bni05G006858	-3.041	6700132	Q9LUQ3.1	Full=Putative nuclear RNA export factor SDE5; AltName: Full=Protein SILENCING DEFECTIVE 5 [Arabidopsis thaliana]	0.32250342
477	5.075949367	53.4565	0.010752736	0.197007481	0.649727768	58	15	down		FALSE	0.6354	-3.1941	Cluster 3	Clustered	30.94128788	Bni05G007314	57.72413793	0	58	0	0	0	0.952047655	FALSE	0	Bni05G007314	-5.027	199076370	O81755.3	Full=Putative Peroxidase 48; Short=Atperox P48; Flags: Precursor [Arabidopsis thaliana]	0.367669668
56	6.383966245	9.6058	0.004454195	0.156642432	0.473684211	19	14	down		FALSE	1.6359	-4.96	Cluster 19	Clustered	5.307692308	Bni01G001011	15.73684211	0	19	0.0301	0	0.0024	0.936659221	FALSE	0	Bni01G001011	-3.0319	62071710	Q9C9R6.2	Full=Putative pumilio homolog 7, chloroplastic; Short=APUM-7; Short=AtPUM7; Flags: Precursor [Arabidopsis thaliana]	0.286124402
778	4.935302391	13.2267	9.40E-05	0.20262183	0.8	11	12	down		FALSE	1.0447	-3.7994		Unclustered	7.822222222	Bni08G012339	25.63636364	0	11	0.0055	0	3.00E-04	0.953702325	FALSE	0	Bni08G012339	-3.6368	36778	Q0WWX5.2	Full=Putative recombination initiation defects 3; Short=AtPRD3 [Arabidopsis thaliana]	0.406926407
506	4.876230661	78.8554	0.030634833	0.205076435	0.525846702	34	13	down		FALSE	0.3039	-1.055	Cluster 2	Clustered	17.90526316	Bni05G007668	33.5	0	34	0.0091	0	5.00E-04	0.954397286	FALSE	0	Bni05G007668	-3.4718	317903322	Q8S5M8.1	Full=Putative yippee-like protein Os10g0369500 [Oryza sativa Japonica Group]	0.281512605
543	4.668073136	33.1353	0.002577203	0.214221151	0.832051282	40	15	down		FALSE	0.4976	-1.4618	Cluster 3	Clustered	31.83865546	Bni05G008126	71.75	0	40	0.0381	0	0.0033	0.956846198	FALSE	0	Bni05G008126	-2.9378	8894206	Q9LSB9.1	Full=PX domain-containing protein EREX; AltName: Full=Protein ENDOSOMAL RAB EFFECTOR WITH PX-DOMAIN [Arabidopsis thaliana]	0.472039474
138	4.818565401	183.7958	0.011624438	0.207530648	0.584980237	23	12	down		FALSE	0.2219	-1.0859	Cluster 10	Clustered	8.298245614	Bni01G001921	27.34782609	0	23	1.00E-04	0	0	0.955075701	FALSE	0	Bni01G001921	-4.8928	42403610	Q41140.1	Full=Pyrophosphate--fructose 6-phosphate 1-phosphotransferase subunit alpha; Short=PFP; AltName: Full=6-phosphofructokinase, pyrophosphate dependent; AltName: Full=PPi-PFK; AltName: Full=Pyrophosphate-dependent 6-phosphofructose-1-kinase [Ricinus communis]	0.297258979
746	5.458509142	103.9377	0.008969681	0.183200206	0.490909091	11	14	down		FALSE	0.3103	-1.1537	Cluster 16	Clustered	3.777777778	Bni08G011789	13.72727273	0	11	0.0043	0	2.00E-04	0.947546951	FALSE	0	Bni08G011789	-3.7177	1619944	O24457.1	Full=Pyruvate dehydrogenase E1 component subunit alpha-3, chloroplastic; Flags: Precursor [Arabidopsis thaliana]	0.25728988
519	4.661040788	71.2139	0.010357833	0.214544357	0.516129032	31	12	down		FALSE	0.3357	-1.5378	Cluster 8	Clustered	11.1	Bni05G007879	27.38709677	0	31	2.00E-04	0	0	0.956928932	FALSE	0	Bni05G007879	-4.581	46685744	Q10T39.1	Full=Pyruvate dehydrogenase E1 component subunit beta-4, chloroplastic; Flags: Precursor [Oryza sativa Japonica Group]	0.260829493
1030	4.41068917	62.101	0.009115976	0.226721939	0.613445378	35	13	down		FALSE	1.5623	-7.6776	Cluster 8	Clustered	11.26847291	Bni12G016824	31.37142857	0	35	0	0	0	0.959874245	FALSE	0	Bni12G016824	-4.9144	7071392	Q9LH50.1	Full=Ras-related protein RABA4d; Short=AtRABA4d [Arabidopsis thaliana]	0.213411079
1131	4.461322082	21.8904	0.009195035	0.224148802	0.675105485	79	14	down		FALSE	0.7195	-2.7159	Cluster 1	Clustered	41.37835338	Bni14G018416	71.53164557	0	79	0.0036	0	2.00E-04	0.959278564	FALSE	0	Bni14G018416	-3.7747	125828184	Q9LFT9.1	Full=Ras-related protein RABH1e; Short=AtRABH1e [Arabidopsis thaliana]	0.364957375
407	12.45710267	28.0493	9.96E-04	0.080275488	0.523809524	7	21	up		FALSE	0.639	2.0083		Unclustered	4	Bni04G006165	5.857142857	0	7	0.0231	0	0.0017	0.865210557	FALSE	0	Bni04G006165	3.143	1021576	Q9SCZ4.1	Full=Receptor-like protein kinase FERONIA; AltName: Full=Protein SIRENE; Flags: Precursor [Arabidopsis thaliana]	0.488095238
408	6.744022504	15.5588	0.071081564	0.148279458	0.575757576	12	15	up		FALSE	0.8756	3.5156	Cluster 11	Clustered	5.571428571	Bni04G006167	9.416666667	0	12	0.0016	0	1.00E-04	0.932423265	FALSE	0	Bni04G006167	4.0151	31919222	Q9SCZ4.1	Full=Receptor-like protein kinase FERONIA; AltName: Full=Protein SIRENE; Flags: Precursor [Arabidopsis thaliana]	0.313888889
861	5.459915612	87.4782	0.005035121	0.183153014	0.454545455	12	13	down		FALSE	0.3664	-1.6301	Cluster 16	Seed	4.285714286	Bni09G013760	11.5	0	12	3.00E-04	0	0	0.947530405	FALSE	0	Bni09G013760	-4.4484	1461512	Q8H1F2.1	Full=Regulator of G-protein signaling 1; Short=AtRGS1 [Arabidopsis thaliana]	0.280487805
712	6.008438819	83.4388	0.011699658	0.166432584	0.385964912	19	14	down		FALSE	0.3159	-1.0478	Cluster 19	Clustered	5.785714286	Bni07G011199	16.42105263	0	19	0.0142	0	9.00E-04	0.94107719	FALSE	0	Bni07G011199	-3.3168	40413624	Q9CAM7.1	Full=Replication factor C subunit 2; Short=AtRFC2; AltName: Full=Activator 1 subunit 2; AltName: Full=Protein EMBRYO DEFECTIVE 2811 [Arabidopsis thaliana]	0.260651629
1090	11.13220816	28.7699	0.00281294	0.089829438	0	2	21	up		FALSE	0.4953	1.9072		Unclustered	0.666666667	Bni13G017755	1.5	0	2	0.0028	0	1.00E-04	0.880797551	FALSE	0	Bni13G017755	3.8507	18906450	Q56X72.2	Full=Reticulon-like protein B21; Short=AtRTNLB21 [Arabidopsis thaliana]	0.5
828	5.144866385	29.6783	0.068229635	0.194368507	0.444444444	18	13	down		FALSE	0.5523	-2.005	Cluster 30	Clustered	4.021978022	Bni09G013349	16.83333333	0	18	0.0056	0	3.00E-04	0.951236866	FALSE	0	Bni09G013349	-3.6301	34609676	Q93ZR8.1	Full=Rhamnogalacturonan I rhamnosyltransferase 1; AltName: Full=O-fucosyltransferase 21; Short=O-FucT-21; AltName: Full=O-fucosyltransferase family protein [Arabidopsis thaliana]	0.233796296
352	6.362869198	14.0273	0.001637677	0.157161804	0.378787879	12	14	down		FALSE	0.8216	-2.3628	Cluster 19	Clustered	5	Bni04G005428	12.08333333	0	12	0.0441	0	0.004	0.936907421	FALSE	0	Bni04G005428	-2.876	379968	Q9SFC6.1	Full=Rho GDP-dissociation inhibitor 1; Short=AtRhoGDI1; Short=Rho GDI-1 [Arabidopsis thaliana]	0.302083333
319	5.075949367	38.3496	0.007826096	0.197007481	0.357142857	8	15	down		FALSE	0.8819	-4.9542	Cluster 40	Seed	4	Bni03G004759	19.125	0	8	0	0	0	0.952047655	FALSE	0	Bni03G004759	-5.6177	6094306	Q9LYP1.1	Full=RHOMBOID-like protein 3; Short=AtRBL3 [Arabidopsis thaliana]	0.230421687
52	4.420534459	32.7516	0.004465008	0.22621699	0.68593797	82	15	down	RBL8	FALSE	1.5858	-8.2013	Cluster 1	Clustered	41.37835338	Bni01G000970	72.1097561	0	82	0	0	0	0.959758418	FALSE	0	Bni01G000970	-5.1717	117532226	F4I8K2.1	Full=RHOMBOID-like protein 8; Short=AtRBL8; AltName: Full=Protein KOMPEITO [Arabidopsis thaliana]	0.371699774
505	6.808720113	107.0788	0.00281294	0.146870481	0	2	16	down	GRAS8	FALSE	0.4571	-1.6705		Unclustered	0.666666667	Bni05G007664	11	0	2	0.0052	0	3.00E-04	0.931662116	FALSE	0	Bni05G007664	-3.6545	92376450	Q9M0M5.2	Full=Scarecrow-like protein 13; Short=AtSCL13; AltName: Full=GRAS family protein 24; Short=AtGRAS-24 [Arabidopsis thaliana]	0.5
1052	10.50070323	27.8321	0.026639855	0.095231717	0.5	8	19	up		FALSE	0.5968	1.9414		Unclustered	3.428571429	Bni12G017010	6.75	0	8	0.0171	0	0.0011	0.888227021	FALSE	0	Bni12G017010	3.2528	12769238	Q94KL7.1	Full=Secoisolariciresinol dehydrogenase [Forsythia x intermedia]	0.355263158
916	5.827004219	88.066	0.001906527	0.171614772	0.503267974	18	14	down		FALSE	0.3119	-1.0769		Unclustered	4.608333333	Bni10G014615	17.22222222	0	18	0.0097	0	6.00E-04	0.943211715	FALSE	0	Bni10G014615	-3.4524	994148	P0CV38.1	Full=Secreted RxLR effector protein 100; Flags: Precursor [Plasmopara viticola]	0.296934866
968	4.585091421	37.9914	0.007214672	0.21809816	0.692592593	81	15	down		FALSE	1.6019	-8.4154	Cluster 1	Clustered	41.37835338	Bni11G015739	71.75308642	0	81	0	0	0	0.957822454	FALSE	0	Bni11G015739	-5.2534	230767442	O61122.1	Full=Serine/threonine-protein kinase svkA; AltName: Full=Severin kinase A [Dictyostelium discoideum]	0.385769282
1015	6.268635724	22.8765	0	0.159524344	1	4	16	down		FALSE	0.6093	-2.0199		Unclustered	4	Bni12G016576	9.5	0	4	0.0143	0	9.00E-04	0.93801605	FALSE	0	Bni12G016576	-3.3152	0	F4J3H7.1	Full=Serine/threonine-protein kinase ZRK7 [Arabidopsis thaliana]	0.678571429
726	4.225035162	100.2721	0.013303357	0.236684421	0.651742994	77	14	down		FALSE	1.5477	-9.8157	Cluster 3	Clustered	29.47118644	Bni08G011480	71.8961039	0	77	0	0	0	0.96205841	FALSE	0	Bni08G011480	-6.3423	415679682	Q94DW6.1	Full=Serpin-Z1; AltName: Full=OrysaZ1 [Oryza sativa Japonica Group]	0.374458874
735	4.357243319	64.3169	0.008872793	0.229502905	0.689506173	81	15	down		FALSE	1.5652	-9.175	Cluster 1	Clustered	41.37835338	Bni08G011625	72.75308642	0	81	0	0	0	0.96050302	FALSE	0	Bni08G011625	-5.8617	218276280	Q9SIR9.1	Full=Serpin-Z10; AltName: Full=ArathZ10 [Arabidopsis thaliana]	0.369305007
243	5.728551336	35.9607	0.001969302	0.174564203	0.333333333	4	16	down		FALSE	1.5591	-6.8847		Unclustered	1.666666667	Bni02G003440	6	0	4	4.00E-04	0	0	0.944369984	FALSE	0	Bni02G003440	-4.4158	762092	O48706.1	Full=Serpin-Z3; AltName: Full=ArathZ3 [Arabidopsis thaliana]	0.319444444
245	4.832630098	4.6069	0.001415914	0.206926659	0.675757576	45	14	down		FALSE	1.8388	-5.372	Cluster 7	Clustered	15.57777778	Bni02G003503	43.28888889	0	45	0.0397	0	0.0035	0.954910234	FALSE	0	Bni02G003503	-2.9214	46021374	O48706.1	Full=Serpin-Z3; AltName: Full=ArathZ3 [Arabidopsis thaliana]	0.363772176
725	5.613220816	49.0444	0.002529898	0.178150839	0.5	9	16	down		FALSE	0.9419	-5.3155		Unclustered	2.888888889	Bni08G011438	30.33333333	0	9	0	0	0	0.945726814	FALSE	0	Bni08G011438	-5.6436	7003224	Q75H81.1	Full=Serpin-ZXA; AltName: Full=OrysaZxa [Oryza sativa Japonica Group]	0.314814815
787	4.479606188	15.2623	0.007587418	0.223233909	0.702332469	74	14	down		FALSE	0.8041	-2.4957	Cluster 1	Clustered	41.37835338	Bni08G012482	70.86486486	0	74	0.0253	0	0.0019	0.959063457	FALSE	0	Bni08G012482	-3.1036	54138566	Q56XZ1.1	Full=SH2 domain-containing protein B; Short=AtSHB; AltName: Full=STAT-type linker-SH2 domain factor B [Arabidopsis thaliana]	0.363409563
269	5.64416315	25.0569	0.012757631	0.177174184	0.478947368	20	14	down		FALSE	0.5753	-1.8001	Cluster 18	Clustered	6.065934066	Bni03G004082	18.3	0	20	0.0238	0	0.0018	0.945362786	FALSE	0	Bni03G004082	-3.1291	3877462	E3VXF2.1	Full=Shugoshin-1; Short=OsSGO1 [Oryza sativa Japonica Group]	0.250684932
291	4.47257384	29.8621	0.006358233	0.223584906	0.613556953	54	14	down		FALSE	1.5119	-8.0683	Cluster 2	Clustered	18.22307692	Bni03G004478	51.55555556	0	54	0	0	0	0.95914619	FALSE	0	Bni03G004478	-5.3367	152663636	Q9S7T7.2	Full=Sister chromatid cohesion 1 protein 1; AltName: Full=Protein DETERMINATE INFERTILE 1; AltName: Full=SCC1 homolog 1 [Arabidopsis thaliana]	0.343703704
1123	5.362869198	30.1718	0.003370102	0.186467349	0.630625365	59	16	down		FALSE	1.6623	-8.0829	Cluster 3	Clustered	30.94128788	Bni13G018234	54.96610169	0	59	1.00E-04	0	0	0.948672127	FALSE	0	Bni13G018234	-4.8626	199568232	Q8S397.2	Full=Sodium/hydrogen exchanger 4; AltName: Full=Na(+)/H(+) exchanger 4; Short=NHE-4 [Arabidopsis thaliana]	0.384378334
406	5.229254571	37.9703	0.005969384	0.191231845	0.494071146	23	15	down		FALSE	0.5765	-2.1909		Unclustered	9.230769231	Bni04G006163	32.86956522	0	23	0.0033	0	1.00E-04	0.950244064	FALSE	0	Bni04G006163	-3.8004	14459244	Q96H78.1	Full=Solute carrier family 25 member 44 [Homo sapiens]	0.231475811
316	7.624472574	10.1026	4.79E-04	0.131156613	0.688888889	10	16	up		FALSE	1.0281	3.4725	Cluster 11	Clustered	5.571428571	Bni03G004735	8.7	0	10	0.012	0	7.00E-04	0.922065029	FALSE	0	Bni03G004735	3.3774	17474	Q9FJ95.1	Full=Sorbitol dehydrogenase; Short=SDH; AltName: Full=Polyol dehydrogenase; AltName: Full=Ribitol dehydrogenase; Short=RDH; AltName: Full=Xylitol dehydrogenase; Short=XDH [Arabidopsis thaliana]	0.511764706
325	13.44866385	39.8953	0	0.074356829	1	2	22	up		FALSE	0.4921	1.4675		Unclustered	2	Bni03G004871	7.5	0	2	0.0343	0	0.0029	0.853545131	FALSE	0	Bni03G004871	2.9824	0	B4NBP4.1	Full=Spastin [Drosophila willistoni]	0.833333333
908	4.11533052	18.4478	0.014254365	0.242993848	0.511111111	36	12	down		FALSE	0.8352	-3.5284	Cluster 10	Clustered	8.962962963	Bni10G014483	39.19444444	0	36	8.00E-04	0	0	0.963349053	FALSE	0	Bni10G014483	-4.2247	111951216	O48658.1	Full=Spermidine synthase 1; Short=SPDSY 1; AltName: Full=Putrescine aminopropyltransferase 1 [Hyoscyamus niger]	0.220193508
1185	4.496483826	102.3438	0.024660899	0.222395996	0.508064516	32	12	down		FALSE	0.2728	-1.0606	Cluster 10	Clustered	9.194805195	BniUnG019474	27.53125	0	32	0.0025	0	1.00E-04	0.958864896	FALSE	0	BniUnG019474	-3.8877	151323758	Q9S709.1	Full=Splicing factor U2af small subunit A; AltName: Full=U2 auxiliary factor 35 kDa subunit A; AltName: Full=U2 small nuclear ribonucleoprotein auxiliary factor small subunit A; Short=U2 snRNP auxiliary factor small subunit A; AltName: Full=Zinc finger CCCH domain-containing protein 8; Short=AtC3H8 [Arabidopsis thaliana]	0.252580275
152	5.364275668	53.1209	0.002897169	0.186418458	0.647912886	58	16	down		FALSE	1.6472	-8.8991	Cluster 3	Clustered	30.94128788	Bni02G002214	55.68965517	0	58	0	0	0	0.94865558	FALSE	0	Bni02G002214	-5.4025	194502076	F4JLS0.1	Full=S-protein homolog 1; Flags: Precursor [Arabidopsis thaliana]	0.389438148
83	5.511954993	38.1463	0.002754808	0.181423833	0.470588235	18	14	down		FALSE	0.5528	-2.0669		Unclustered	7.563636364	Bni01G001348	22	0	18	0.004	0	2.00E-04	0.946918177	FALSE	0	Bni01G001348	-3.7388	14654786	Q8VYH2.1	Full=Squalene epoxidase 3; Short=AtSQE3 [Arabidopsis thaliana]	0.305555556
728	5.358649789	19.4359	0.006257778	0.186614173	0.516666667	25	13	down		FALSE	0.7143	-2.6968	Cluster 8	Clustered	11	Bni08G011498	21.4	0	25	0.0036	0	2.00E-04	0.948721767	FALSE	0	Bni08G011498	-3.7756	32775746	Q38741.1	Full=Squamosa promoter-binding protein 1 [Antirrhinum majus]	0.235164835
318	4.165963432	15122.2469	0.007051507	0.240040513	0.612391193	63	13	down		FALSE	1.4899	-17.0524	Cluster 3	Clustered	28.01782531	Bni03G004755	57.6031746	0	63	0	0	0	0.962753371	FALSE	0	Bni03G004755	-11.4456	139397496	Q38737.1	Full=Stamen-specific protein FIL1; Flags: Precursor [Antirrhinum majus]	0.321805445
1	7.807313643	22.7185	0	0.12808503	0	1	17	down		FALSE	1.1677	-4.6085		Unclustered	0	Bni01G000135	2	0	1	0.002	0	1.00E-04	0.919913957	FALSE	0	Bni01G000135	-3.9467	0	Q84VY3.2	Full=Stearoyl-[acyl-carrier-protein] 9-desaturase 6, chloroplastic; Short=Stearoyl-ACP desaturase 6; AltName: Full=Acyl-[acyl-carrier-protein] desaturase 6; Flags: Precursor [Arabidopsis thaliana]	0
591	7.64838256	25.9769	0.006914673	0.130746598	0.666666667	3	18	down		FALSE	1.7901	-7.867		Unclustered	1.666666667	Bni06G009220	8.666666667	0	3	4.00E-04	0	0	0.921783735	FALSE	0	Bni06G009220	-4.3948	728844180	P00302.1	Full=Stellacyanin [Toxicodendron vernicifluum]	0.412698413
456	11.51336146	25.8443	0	0.086855607	1	2	20	up		FALSE	0.6822	2.5707		Unclustered	2	Bni05G006880	6	0	2	0.0036	0	2.00E-04	0.876313395	FALSE	0	Bni05G006880	3.7685	0	P24805.1	Full=Stem-specific protein TSJT1 [Nicotiana tabacum]	0.857142857
979	6.416315049	396.5117	9.33E-04	0.155852696	0.571428571	7	15	down		FALSE	0.3069	-1.3158	Cluster 12	Seed	5	Bni11G015804	7.857142857	0	7	6.00E-04	0	0	0.936278646	FALSE	0	Bni11G015804	-4.2877	3330332	P24805.1	Full=Stem-specific protein TSJT1 [Nicotiana tabacum]	0.413533835
335	4.514767932	111.5419	0.008197778	0.221495327	0.573099415	19	12	down		FALSE	0.2853	-1.6138	Cluster 8	Clustered	11	Bni03G005047	25.21052632	0	19	0	0	0	0.958649789	FALSE	0	Bni03G005047	-5.6568	26001072	Q4FZT0.1	Full=Stomatin-like protein 2, mitochondrial; Short=SLP-2; Flags: Precursor [Rattus norvegicus]	0.296594427
492	4.345991561	38.0382	0.002616134	0.230097087	0.607843137	18	13	up		FALSE	0.4246	1.4597	Cluster 37	Clustered	8.836363636	Bni05G007533	32.22222222	0	18	0.0102	0	6.00E-04	0.960635393	FALSE	0	Bni05G007533	3.4374	1903650	Q9LVJ1.1	Full=Subtilisin-like protease SBT1.4; AltName: Full=Subtilase subfamily 1 member 4; Short=AtSBT1.4; Flags: Precursor [Arabidopsis thaliana]	0.247863248
558	8.267229255	315.6398	0	0.12095951	0	1	18	down		FALSE	0.3024	-1.3551		Unclustered	0	Bni06G008565	2	0	1	3.00E-04	0	0	0.914503185	FALSE	0	Bni06G008565	-4.4815	0	O49607.1	Full=Subtilisin-like protease SBT1.6; AltName: Full=Subtilase subfamily 1 member 6; Short=AtSBT1.6; AltName: Full=Subtilisin-like serine protease 2; Short=At-SLP2; Flags: Precursor [Arabidopsis thaliana]	0
714	5.368495077	16.6905	0.003330421	0.186271941	0.637710438	55	16	down		FALSE	1.7011	-7.2286	Cluster 3	Clustered	28	Bni07G011222	52.38181818	0	55	7.00E-04	0	0	0.94860594	FALSE	0	Bni07G011222	-4.2493	138067152	P23586.2	Full=Sugar transport protein 1; AltName: Full=Glucose transporter; AltName: Full=Hexose transporter 1 [Arabidopsis thaliana]	0.366306421
888	5.181434599	4.8059	0.002065381	0.192996743	0.737931034	30	14	down		FALSE	1.8273	-5.433	Cluster 2	Clustered	17.92333333	Bni10G014231	38.03333333	0	30	0.035	0	0.0029	0.950806652	FALSE	0	Bni10G014231	-2.9732	33143418	Q9SFT0.1	Full=Sugar transport protein 6; AltName: Full=Hexose transporter 6 [Arabidopsis thaliana]	0.388095238
204	4.218002813	19.2773	0.00856985	0.237079026	0.656576577	75	14	down		FALSE	1.5987	-7.4366	Cluster 3	Clustered	29.68181818	Bni02G002838	71.56	0	75	1.00E-04	0	0	0.962141143	FALSE	0	Bni02G002838	-4.6516	221069976	Q9SBA7.2	Full=Sugar transport protein 8; AltName: Full=Hexose transporter 8 [Arabidopsis thaliana]	0.368865979
1161	8.736990155	43.6621	0	0.114455892	0	1	17	down		FALSE	0.5118	-1.6051		Unclustered	0	Bni14G018960	6	0	1	0.0234	0	0.0017	0.908976586	FALSE	0	Bni14G018960	-3.1361	0	Q8L7A0.1	Full=Sulfite exporter TauE/SafE family protein 3 [Arabidopsis thaliana]	0
1009	6.4697609	71.4265	2.21E-06	0.154565217	0.833333333	4	14	down		FALSE	0.3393	-1.0579		Unclustered	2.7	Bni12G016260	10.5	0	4	0.0245	0	0.0018	0.935649872	FALSE	0	Bni12G016260	-3.1176	116	O49044.1	Full=Superoxide dismutase [Cu-Zn] 2 [Mesembryanthemum crystallinum]	0.403846154
1086	4.620253165	71.7544	0.003980987	0.216438356	0.744869215	71	15	down		FALSE	1.5856	-9.3329	Cluster 1	Clustered	39.74489796	Bni13G017701	72.56338028	0	71	0	0	0	0.957408786	FALSE	0	Bni13G017701	-5.886	154859870	P52286.2	Full=Suppressor of kinetochore protein 1; AltName: Full=Centromere DNA-binding protein complex CBF3 subunit D; AltName: Full=E3 ubiquitin ligase complex SCF subunit SKP1 [Saccharomyces cerevisiae S288C]	0.398699892
58	4.58931083	18.2403	0.002963973	0.21789764	0.627586207	30	12	down		FALSE	0.8351	-3.5113	Cluster 8	Clustered	12.06521739	Bni01G001017	37.33333333	0	30	8.00E-04	0	0	0.957772814	FALSE	0	Bni01G001017	-4.2048	1933564	P61430.1	Full=Synaptonemal complex protein 2; AltName: Full=Synaptonemal complex central region protein ZYP1b [Arabidopsis thaliana]	0.293963255
491	4.164556962	20.073	0.007066572	0.240121581	0.613333333	25	13	down	MYB107	FALSE	0.6849	-2.4245	Cluster 8	Clustered	10.31578947	Bni05G007484	43.08	0	25	0.0075	0	4.00E-04	0.962769918	FALSE	0	Bni05G007484	-3.5397	12416628	Q9M2X3.1	Full=Telomere repeat-binding factor 3; Short=AtTRB3; AltName: Full=MYB transcription factor; AltName: Full=Telomere-binding protein 2; Short=AtTBP2 [Arabidopsis thaliana]	0.253411765
569	4.043600563	787.1346	0.010542709	0.247304348	0.588810642	72	13	down		FALSE	0.7495	-9.0225	Cluster 3	Clustered	27.88689218	Bni06G008801	60.45833333	0	72	0	0	0	0.964192935	FALSE	0	Bni06G008801	-12.0372	109150992	Q500U8.1	Full=Tetraketide alpha-pyrone reductase 1; AltName: Full=Protein DIHYDROFLAVONOL 4-REDUCTASE-LIKE 1 [Arabidopsis thaliana]	0.325044803
803	4.215189873	138.9308	0.006802731	0.237237237	0.615429573	59	14	down		FALSE	0.4726	-3.9768	Cluster 1	Clustered	34.94744745	Bni09G012892	66.28813559	0	59	0	0	0	0.962174237	FALSE	0	Bni09G012892	-8.4153	20901294	Q9CA28.1	Full=Tetraketide alpha-pyrone reductase 2; AltName: Full=Protein CINNAMOYL-COA REDUCTASE-LIKE 6 [Arabidopsis thaliana]	0.338204773
765	5.846694796	29.5341	0.004576724	0.171036805	0.442028986	24	15	down		FALSE	0.6051	-1.767		Unclustered	4.057971014	Bni08G012025	19.75	0	24	0.0398	0	0.0035	0.942980061	FALSE	0	Bni08G012025	-2.92	2215434	Q9SU92.1	Full=Thiamine phosphate phosphatase-like protein [Arabidopsis thaliana]	0.24382716
119	4.390998594	580.048	0.007131506	0.227738629	0.536273115	38	12	down		FALSE	0.2373	-4.507	Cluster 8	Clustered	10.29032258	Bni01G001692	37.21052632	0	38	0	0	0	0.960105899	FALSE	0	Bni01G001692	-18.9947	44345062	Q96419.1	Full=Thioredoxin H-type; Short=Trx-H [Fagopyrum esculentum]	0.249735076
942	11.48945148	29.6505	5.56E-05	0.087036357	0.666666667	6	20	up		FALSE	0.594	2.0173	Cluster 13	Clustered	3.733333333	Bni10G015074	6.333333333	0	6	0.0114	0	7.00E-04	0.876594689	FALSE	0	Bni10G015074	3.3959	96	P82658.2	Full=Thylakoid lumenal 19 kDa protein, chloroplastic; AltName: Full=P19; Flags: Precursor [Arabidopsis thaliana]	0.633333333
570	4.210970464	5.8199	0.006323466	0.23747495	0.627017544	76	14	down	SPO22	FALSE	1.7889	-5.7087	Cluster 1	Clustered	34.31707317	Bni06G008820	69.07894737	0	76	0.0202	0	0.0014	0.962223877	FALSE	0	Bni06G008820	-3.1912	182537024	B0M1H3.1	Full=TPR repeat-containing protein ZIP4; AltName: Full=Protein SPO22 homolog; Short=AtSPO22; AltName: Full=Protein ZIP4 homolog; Short=AtZIP4 [Arabidopsis thaliana]	0.365497076
892	10.51476793	15.9932	0.001929953	0.095104334	0.761904762	7	19	up	bHLH81	FALSE	1.0598	4.2053	Cluster 13	Clustered	4.523809524	Bni10G014260	6.571428571	0	7	0.0019	0	1.00E-04	0.888061554	FALSE	0	Bni10G014260	3.968	1532304	Q8TZ13.1	Full=Transcription factor BEE 1; AltName: Full=Basic helix-loop-helix protein 44; Short=AtbHLH44; Short=bHLH 44; AltName: Full=Protein Brassinosteroid enhanced expression 1; AltName: Full=Transcription factor EN 77; AltName: Full=bHLH transcription factor bHLH044 [Arabidopsis thaliana]	0.547619048
769	4.911392405	31.6024	7.83E-04	0.203608247	0.721052632	20	14	up	bHLH70	FALSE	0.472	1.6091	Cluster 8	Clustered	11.54285714	Bni08G012141	30.3	0	20	0.0109	0	7.00E-04	0.953983619	FALSE	0	Bni08G012141	3.4093	1761268	Q9SFZ3.2	Full=Transcription factor bHLH110; AltName: Full=Basic helix-loop-helix protein 110; Short=AtbHLH110; Short=bHLH 110; AltName: Full=Transcription factor EN 59; AltName: Full=bHLH transcription factor bHLH110 [Arabidopsis thaliana]	0.288571429
848	5.500703235	62.8799	0.003316743	0.181794937	0.515669516	27	15	down	GLOX1	FALSE	0.4368	-1.3409	Cluster 14	Clustered	6.93	Bni09G013567	23.18518519	0	27	0.0276	0	0.0021	0.94705055	FALSE	0	Bni09G013567	-3.0696	6258906	Q8TY61.1	Full=Transcription factor bHLH63; AltName: Full=Basic helix-loop-helix protein 63; Short=AtbHLH63; Short=bHLH 63; AltName: Full=Protein CRYPTOCHROME INTERACTING BASIC-HELIX-LOOP-HELIX 1; AltName: Full=Transcription factor EN 84; AltName: Full=bHLH transcription factor bHLH063 [Arabidopsis thaliana]	0.266496381
5	4.329113924	92.795	0.013270575	0.230994152	0.507549361	42	12	down	bHLH1	FALSE	0.6507	-5.658	Cluster 10	Clustered	8.854907539	Bni01G000222	40.76190476	0	42	0	0	0	0.960833954	FALSE	0	Bni01G000222	-8.695	70816102	Q56XR0.1	Full=Transcription factor bHLH71; AltName: Full=Basic helix-loop-helix protein 71; Short=AtbHLH71; Short=bHLH 71; AltName: Full=Transcription factor EN 17; AltName: Full=bHLH transcription factor bHLH071 [Arabidopsis thaliana]	0.261294261
396	7.956399437	17.841	0.008986786	0.125684992	0.333333333	4	17	down	bHLH29	FALSE	0.6799	-1.9513		Unclustered	1.666666667	Bni04G005993	4	0	4	0.0448	0	0.0041	0.918160007	FALSE	0	Bni04G005993	-2.8701	105159308	Q8S3D2.1	Full=Transcription factor bHLH87; AltName: Full=Basic helix-loop-helix protein 87; Short=AtbHLH87; Short=bHLH 87; AltName: Full=Transcription factor EN 121; AltName: Full=bHLH transcription factor bHLH087 [Arabidopsis thaliana]	0.46875
283	4.731364276	47.5581	0.002626855	0.211355529	0.576190476	21	14	down	MYB17	FALSE	0.4477	-2.2484		Unclustered	10.85897436	Bni03G004290	45.28571429	0	21	0	0	0	0.956101597	FALSE	0	Bni03G004290	-5.0217	1041532	O80883.1	Full=Transcription factor MYB101; AltName: Full=Myb-related protein 101; Short=AtM1; Short=AtMYB101; AltName: Full=Protein ABNORMAL SHOOT 7 [Arabidopsis thaliana]	0.39378882
313	4.461322082	47.5062	0.019553447	0.224148802	0.552419355	32	11	down	MYB21	FALSE	0.5866	-3.9124	Cluster 10	Clustered	8.218390805	Bni03G004672	29.90625	0	32	0	0	0	0.959278564	FALSE	0	Bni03G004672	-6.6698	103881858	Q9C7U7.1	Full=Transcription factor MYB20; AltName: Full=Myb-related protein 20; Short=AtMYB20 [Arabidopsis thaliana]	0.274369266
1151	4.090014065	9.2315	0.022552232	0.244497937	0.588376995	82	14	down	MYB86	FALSE	1.6789	-6.3743	Cluster 1	Clustered	34.41666667	Bni14G018702	67.84146341	0	82	0.0033	0	1.00E-04	0.963646893	FALSE	0	Bni14G018702	-3.7967	524342526	Q9FKL2.1	Full=Transcription factor MYB36; AltName: Full=Myb-related protein 36; Short=AtMYB36 [Arabidopsis thaliana]	0.337519718
885	7.980309423	14.4934	0.011204215	0.125308424	0.333333333	3	17	up	MYB65	FALSE	0.7793	3.2241		Unclustered	2	Bni10G014200	4.666666667	0	3	0.0011	0	0	0.917878713	FALSE	0	Bni10G014200	4.1373	185357584	Q8TYP5.1	Full=Transcription factor MYB60; AltName: Full=Myb domain protein 60; Short=AtMYB60 [Arabidopsis thaliana]	0.541666667
424	4.41068917	37.0848	0.005983206	0.226721939	0.583606557	61	14	down	MYB29	FALSE	1.5007	-8.3807	Cluster 4	Clustered	23.97849462	Bni04G006318	53.72131148	0	61	0	0	0	0.959874245	FALSE	0	Bni04G006318	-5.5845	231758814	Q9XHV0.1	Full=Transcription factor MYB80; AltName: Full=MYB-related protein 103; Short=AtMYB103; AltName: Full=Myb-related protein 80; Short=AtMYB80; AltName: Full=Protein MALE STERILE 188 [Arabidopsis thaliana]	0.342173958
909	4.074542897	69.8829	0.0202445	0.245426303	0.581329114	80	14	down	MYB69	FALSE	1.5237	-9.2947	Cluster 29	Clustered	19.08724609	Bni10G014528	65.825	0	80	0	0	0	0.963828907	FALSE	0	Bni10G014528	-6.1	493645152	Q7XQN1.2	Full=Transcription factor MYB80; AltName: Full=Myb-related protein 80; Short=OsMYB80 [Oryza sativa Japonica Group]	0.324261084
306	5.579465541	6.0322	0.016564783	0.179228636	0.669117647	17	16	down	MYB20	FALSE	1.8622	-5.7602		Unclustered	12	Bni03G004606	43.29411765	0	17	0.026	0	0.002	0.946123935	FALSE	0	Bni03G004606	-3.0931	151941996	B8BI93.1	Full=Transcription factor MYBS2; AltName: Full=Myb-related protein S2; Short=OsMYBS2 [Oryza sativa Indica Group] >Q7XC51.1 RecName: Full=Transcription factor MYBS2; AltName: Full=Myb-related protein S2; Short=OsMYBS2 [Oryza sativa Japonica Group]	0.416289593
1089	4.181434599	24.8791	0.007521032	0.239152371	0.681547619	64	14	down	bHLH101	FALSE	1.5416	-7.8047	Cluster 3	Clustered	27.88689218	Bni13G017738	63.125	0	64	0	0	0	0.962571358	FALSE	0	Bni13G017738	-5.0626	233218410	Q336P5.1	Full=Transcription factor MYC2; Short=OsMYC2; AltName: Full=Basic helix-loop-helix protein 9; Short=OsbHLH009; Short=bHLH 9 [Oryza sativa Japonica Group]	0.337566845
81	5.071729958	16.2479	0.018957885	0.197171381	0.408333333	16	13	down	RAX1	FALSE	0.8	-2.5997		Unclustered	5.785714286	Bni01G001333	13.5	0	16	0.0173	0	0.0012	0.952097295	FALSE	0	Bni01G001333	-3.2497	8471726	Q9SJL7.1	Full=Transcription factor RAX2; AltName: Full=Myb-related protein 38; Short=AtMYB38; AltName: Full=Protein REGULATOR OF AXILLARY MERISTEMS 2 [Arabidopsis thaliana]	0.241071429
766	5.074542897	21.4305	0.004206928	0.197062084	0.753787879	33	14	down	RAX2	FALSE	1.1411	-5.1198	Cluster 2	Clustered	17.83251232	Bni08G012064	39.75757576	0	33	3.00E-04	0	0	0.952064201	FALSE	0	Bni08G012064	-4.4865	98632566	Q9SJL7.1	Full=Transcription factor RAX2; AltName: Full=Myb-related protein 38; Short=AtMYB38; AltName: Full=Protein REGULATOR OF AXILLARY MERISTEMS 2 [Arabidopsis thaliana]	0.389780154
854	5.845288326	12.6072	0.010381872	0.17107796	0.314285714	15	14	down	bHLH77	FALSE	1.6173	-6.8245		Unclustered	6	Bni09G013653	15.4	0	15	8.00E-04	0	0	0.942996608	FALSE	0	Bni09G013653	-4.2197	266671172	Q9LPW3.1	Full=Transcription factor SCREAM2; AltName: Full=Basic helix-loop-helix protein 33; Short=AtbHLH33; Short=bHLH 33; AltName: Full=Transcription factor EN 44; AltName: Full=bHLH transcription factor bHLH033 [Arabidopsis thaliana]	0.290566038
873	10.13642757	9.4551	0.005617955	0.098654086	0	2	20	up	TCP13	FALSE	1.0386	3.661		Unclustered	0.666666667	Bni10G013987	2.5	0	2	0.0078	0	4.00E-04	0.892512617	FALSE	0	Bni10G013987	3.5251	37812896	A1YKT1.1	Full=Transcription factor TCP18; AltName: Full=Protein BRANCHED 1; AltName: Full=Protein TEOSINTE BRANCHED 1-LIKE 1 [Arabidopsis thaliana]	0.5
147	8.970464135	25.2586	0.008415047	0.111476952	0	2	18	down	bZIP11	FALSE	0.6833	-2.5218		Unclustered	0.666666667	Bni02G002152	2.5	0	2	0.0047	0	2.00E-04	0.906229834	FALSE	0	Bni02G002152	-3.6907	139018194	Q93XM6.1	Full=Transcription factor TGA9; AltName: Full=Protein TGACG (TGA) motif-binding protein 9; AltName: Full=bZIP transcription factor 21; Short=AtbZIP21 [Arabidopsis thaliana]	0.5
452	4.270042194	6.0161	0.002699005	0.234189723	0.672955975	54	14	down		FALSE	1.7645	-5.7567	Cluster 3	Clustered	26.10810811	Bni05G006819	61.5	0	54	0.0166	0	0.0011	0.961528915	FALSE	0	Bni05G006819	-3.2625	39859984	O48847.1	Full=Transcriptional corepressor LEUNIG_HOMOLOG; AltName: Full=Protein MUCILAGE-MODIFIED 1 [Arabidopsis thaliana]	0.368263473
713	4.209563994	32.1122	0.002611557	0.237554293	0.591397849	31	13	down		FALSE	0.9676	-5.1185	Cluster 8	Seed	12.37894737	Bni07G011218	50.03225806	0	31	0	0	0	0.962240424	FALSE	0	Bni07G011218	-5.2899	3776520	Q8W234.1	Full=Transcriptional corepressor SEUSS; Short=AtSEU [Arabidopsis thaliana]	0.322788762
355	6.431786217	19.7182	0.00197034	0.155477805	0.590643275	19	17	down		FALSE	1.747	-7.4692	Cluster 27	Clustered	9.120879121	Bni04G005459	24.52631579	0	19	6.00E-04	0	0	0.936096633	FALSE	0	Bni04G005459	-4.2754	51917164	Q67ZU1.1	Full=Triacylglycerol lipase 2; Flags: Precursor [Arabidopsis thaliana]	0.355453852
381	5.0604782	128.9844	0.006188848	0.197609783	0.461538462	13	13	down		FALSE	0.3217	-1.766	Cluster 16	Clustered	3.545454545	Bni04G005819	14.07692308	0	13	0	0	0	0.952229668	FALSE	0	Bni04G005819	-5.4896	2144840	Q9SYM5.1	Full=Trifunctional UDP-glucose 4,6-dehydratase/UDP-4-keto-6-deoxy-D-glucose 3,5-epimerase/UDP-4-keto-L-rhamnose-reductase RHM1; AltName: Full=Protein REPRESSOR OF LRX1 1; AltName: Full=Rhamnose biosynthetic enzyme 1; Short=AtRHM1; Includes: RecName: Full=UDP-glucose 4,6-dehydratase; Includes: RecName: Full=UDP-4-keto-6-deoxy-D-glucose 3,5-epimerase/UDP-4-keto-L-rhamnose 4-keto-reductase [Arabidop…	0.251373626
788	5.099859353	96.7272	0.004055915	0.196083839	0.5	8	13	down		FALSE	0.2956	-1.0816		Unclustered	5	Bni08G012497	14.375	0	8	0.0052	0	3.00E-04	0.951766361	FALSE	0	Bni08G012497	-3.6596	579868	Q9SYM5.1	Full=Trifunctional UDP-glucose 4,6-dehydratase/UDP-4-keto-6-deoxy-D-glucose 3,5-epimerase/UDP-4-keto-L-rhamnose-reductase RHM1; AltName: Full=Protein REPRESSOR OF LRX1 1; AltName: Full=Rhamnose biosynthetic enzyme 1; Short=AtRHM1; Includes: RecName: Full=UDP-glucose 4,6-dehydratase; Includes: RecName: Full=UDP-4-keto-6-deoxy-D-glucose 3,5-epimerase/UDP-4-keto-L-rhamnose 4-keto-reductase [Arabidop…	0.290816327
8	4.572433193	78.4939	0.001703683	0.218701938	0.60952381	15	13	up		FALSE	0.3098	1.4635	Cluster 21	Clustered	7.644444444	Bni01G000283	38.13333333	0	15	1.00E-04	0	0	0.957971374	FALSE	0	Bni01G000283	4.7236	2394526	Q9FE98.1	Full=Tryptophan aminotransferase-related protein 3 [Arabidopsis thaliana]	0.307526882
1134	5.040787623	17.6743	0.015815905	0.198381696	0.473484848	33	14	down		FALSE	0.817	-2.7321		Unclustered	5.549019608	Bni14G018476	25.66666667	0	33	0.0132	0	8.00E-04	0.952461322	FALSE	0	Bni14G018476	-3.344	6719718	Q8LJT8.2	Full=TSL-kinase interacting protein 1; AltName: Full=Myb-related protein TKI1 [Arabidopsis thaliana]	0.288389513
34	4.329113924	376.117	0.003286641	0.230994152	0.567567568	38	13	down		FALSE	0.1865	-1.9103	Cluster 2	Clustered	17.90526316	Bni01G000826	52.28947368	0	38	0	0	0	0.960833954	FALSE	0	Bni01G000826	-10.2429	33177014	Q6VAT0.1	Full=Tubulin alpha-2 chain; AltName: Full=Alpha-2-tubulin [Gossypium hirsutum]	0.30940517
990	6.164556962	71.5349	6.11E-04	0.162217659	0.55	16	16	down		FALSE	0.4373	-1.2903		Unclustered	5.230769231	Bni11G015935	19.25	0	16	0.0369	0	0.0032	0.939240506	FALSE	0	Bni11G015935	-2.9505	444026	Q55909.1	Full=TVP38/TMEM64 family membrane protein slr0305 [Synechocystis sp. PCC 6803 substr. Kazusa]	0.243670886
503	5.964838256	25.0802	9.40E-04	0.167649139	0	3	16	down		FALSE	1.5294	-6.3615		Unclustered	0.5	Bni05G007645	7.666666667	0	3	0.001	0	0	0.941590138	FALSE	0	Bni05G007645	-4.1593	6445950	Q8LBL1.2	Full=Two-pore potassium channel 1; Short=AtTPK1; AltName: Full=Calcium-activated outward-rectifying potassium channel 1; Short=AtKCO1 [Arabidopsis thaliana]	0.333333333
727	4.039381153	257.4085	0.010964955	0.247562674	0.608416131	59	13	down	PKS-A	FALSE	0.4854	-5.3178	Cluster 4	Clustered	25.27464009	Bni08G011490	60.62711864	0	59	0	0	0	0.964242575	FALSE	0	Bni08G011490	-10.9561	93434464	O23674.1	Full=Type III polyketide synthase A; Short=PKS-A; AltName: Full=Hydroxyalkyl alpha-pyrone synthase PKS-A; AltName: Full=Protein LESS ADHESIVE POLLEN 6 [Arabidopsis thaliana]	0.333116037
561	4.23347398	242.0279	0.014465803	0.236212625	0.509469697	33	13	down	PKS-B	FALSE	1.5411	-9.6436	Cluster 38	Clustered	6.681818182	Bni06G008599	41.57575758	0	33	0	0	0	0.96195913	FALSE	0	Bni06G008599	-6.2576	25715268	Q8LDM2.1	Full=Type III polyketide synthase B; Short=PKS-B; AltName: Full=Hydroxyalkyl alpha-pyrone synthase PKS-B; AltName: Full=Protein LESS ADHESIVE POLLEN 5 [Arabidopsis thaliana]	0.228438228
240	4.904360056	32.938	0.008832704	0.203900201	0.510344828	30	14	down		FALSE	0.6347	-2.619	Cluster 8	Clustered	10.1754386	Bni02G003398	33.6	0	30	0.0011	0	0	0.954066352	FALSE	0	Bni02G003398	-4.1264	7545038	Q681Z2.1	Full=Tyrosine-protein phosphatase DSP3; AltName: Full=Protein PLANT AND FUNGI ATYPICAL DUAL-SPECIFICITY PHOSPHATASE 3; Short=AtPFA-DSP3 [Arabidopsis thaliana]	0.204878049
716	4.251758087	49.1901	0.015032184	0.235196824	0.490756303	35	14	down		FALSE	0.421	-1.5596	Cluster 38	Clustered	7.361742424	Bni07G011237	48	0	35	0.0045	0	2.00E-04	0.961744023	FALSE	0	Bni07G011237	-3.7045	21536092	A3KQS4.1	Full=Ubiquitin carboxyl-terminal hydrolase MINDY-1; AltName: Full=Deubiquitinating enzyme MINDY-1; AltName: Full=Protein FAM63A [Danio rerio]	0.253968254
532	4.246132208	91.2224	0.004210779	0.235508447	0.666666667	67	14	down		FALSE	1.5333	-9.6792	Cluster 1	Clustered	33.84684685	Bni05G008000	70.29850746	0	67	0	0	0	0.961810209	FALSE	0	Bni05G008000	-6.3127	118351894	Q6DT43.1	Full=Ubiquitin domain-containing protein 2 [Danio rerio]	0.379991932
567	4.565400844	35.2707	0.006234039	0.219038817	0.528455285	42	13	down		FALSE	0.674	-4	Cluster 2	Clustered	17.90526316	Bni06G008752	42.47619048	0	42	0	0	0	0.958054108	FALSE	0	Bni06G008752	-5.9348	17200508	Q9SII9.2	Full=Ubiquitin domain-containing protein DSK2a [Arabidopsis thaliana]	0.299128102
928	4.52883263	85.0772	0.006774958	0.220807453	0.516934046	34	12	down		FALSE	0.297	-1.2185	Cluster 10	Clustered	8.218390805	Bni10G014852	28.32352941	0	34	0.0012	0	0	0.958484322	FALSE	0	Bni10G014852	-4.1035	103420004	O23034.2	Full=Ubiquitin-like modifier-activating enzyme 5; Short=Ubiquitin-activating enzyme 5 [Arabidopsis thaliana]	0.269747899
395	4.383966245	58.3206	0.013235024	0.228103946	0.513784461	57	13	down		FALSE	0.5773	-4.3761	Cluster 7	Clustered	14.36060606	Bni04G005987	46.64912281	0	57	0	0	0	0.960188632	FALSE	0	Bni04G005987	-7.5806	194483372	O82081.1	Full=Uclacyanin 1; Flags: Precursor [Arabidopsis thaliana]	0.297128171
917	5.012658228	10.2249	5.06E-04	0.199494949	0.694444444	9	14	down		FALSE	1.6411	-6.522		Unclustered	7	Bni10G014648	41.88888889	0	9	0.0018	0	1.00E-04	0.952792256	FALSE	0	Bni10G014648	-3.9742	992210	O82081.1	Full=Uclacyanin 1; Flags: Precursor [Arabidopsis thaliana]	0.464197531
782	5.970464135	29.3345	3.81E-04	0.167491166	0.766666667	16	15	down		FALSE	0.7965	-3.1778	Cluster 20	Clustered	9.340659341	Bni08G012427	19.5	0	16	0.0018	0	1.00E-04	0.941523951	FALSE	0	Bni08G012427	-3.9899	184022	Q9LDX3.1	Full=UDP-galactose/UDP-glucose transporter 4; Short=AtUTr4 [Arabidopsis thaliana]	0.382352941
833	4.800281294	121.6694	0.003710446	0.208321125	0.646723647	27	13	down		FALSE	0.392	-2.1475	Cluster 8	Clustered	11.78656126	Bni09G013398	28.07407407	0	27	0	0	0	0.955290808	FALSE	0	Bni09G013398	-5.4785	8899356	Q96558.1	Full=UDP-glucose 6-dehydrogenase 1; Short=UDP-Glc dehydrogenase 1; Short=UDP-GlcDH 1; Short=UDPGDH 1; AltName: Full=Gm-UGD1 [Glycine max]	0.355368026
1067	7.635724332	7.8768	1.15E-04	0.130963345	0.857142857	7	16	up		FALSE	1.0738	3.0572	Cluster 11	Clustered	4.464285714	Bni12G017223	9.571428571	0	7	0.0475	0	0.0044	0.921932655	FALSE	0	Bni12G017223	2.847	8380	Q9SJL0.1	Full=UDP-glycosyltransferase 86A1 [Arabidopsis thaliana]	0.638095238
1066	12.13080169	26.161	0	0.082434783	0	1	22	up		FALSE	0.5199	2.0331		Unclustered	0	Bni12G017221	2	0	1	0.0023	0	1.00E-04	0.869049392	FALSE	0	Bni12G017221	3.9107	0	Q9ZUV0.1	Full=UDP-glycosyltransferase 86A2 [Arabidopsis thaliana]	0
762	5.077355837	5.4071	0.004063055	0.196952909	0.768145161	32	14	down		FALSE	1.7878	-5.6031	Cluster 2	Clustered	17.83251232	Bni08G011972	39.71875	0	32	0.0235	0	0.0017	0.952031108	FALSE	0	Bni08G011972	-3.1341	98458678	Q9LTA3.1	Full=UDP-glycosyltransferase 91C1 [Arabidopsis thaliana]	0.39325495
763	4.855133615	11.4169	0.001307309	0.205967555	0.701201201	37	14	down		FALSE	1.6159	-6.6813	Cluster 7	Seed	15.9714795	Bni08G011973	41.59459459	0	37	0.0011	0	0	0.954645487	FALSE	0	Bni08G011973	-4.1346	27728210	Q9LTA3.1	Full=UDP-glycosyltransferase 91C1 [Arabidopsis thaliana]	0.361692127
944	7.268635724	44.6547	0.00281294	0.137577399	0	2	17	up		FALSE	0.378	1.1466		Unclustered	0.666666667	Bni11G015163	4.5	0	2	0.0301	0	0.0024	0.926251344	FALSE	0	Bni11G015163	3.0335	18906382	P96613.1	Full=UDP-N-acetylmuramoyl-tripeptide--D-alanyl-D-alanine ligase; AltName: Full=D-alanyl-D-alanine-adding enzyme; AltName: Full=UDP-MurNAc-pentapeptide synthetase [Bacillus subtilis subsp. subtilis str. 168]	0.5
1022	5.829817159	72.5927	0.014276203	0.171531966	0.483333333	16	14	down		FALSE	0.3702	-1.4687	Cluster 18	Clustered	6.611111111	Bni12G016717	15.5625	0	16	0.0019	0	1.00E-04	0.943178622	FALSE	0	Bni12G016717	-3.9668	6588696	Q9FYE5.1	Full=UDP-URONIC ACID TRANSPORTER 1 [Arabidopsis thaliana]	0.268318966
12	5.846694796	37.5651	0.001111907	0.171036805	0.75	17	15	down		FALSE	0.5494	-1.6323	Cluster 8	Clustered	10.3956044	Bni01G000375	20.47058824	0	17	0.0352	0	0.003	0.942980061	FALSE	0	Bni01G000375	-2.9711	616876	Q8L586.1	Full=Uncharacterized membrane protein At4g09580 [Arabidopsis thaliana]	0.352941176
366	5.573839662	5.628	0.005178369	0.179409538	0.631822387	47	16	down		FALSE	1.8929	-5.6602	Cluster 5	Clustered	25	Bni04G005615	44.93617021	0	47	0.0337	0	0.0028	0.946190122	FALSE	0	Bni04G005615	-2.9902	170909362	P93310.3	Full=Uncharacterized mitochondrial protein AtMg00550; AltName: Full=ORF160 [Arabidopsis thaliana]	0.359489362
877	4.524613221	29.0891	0.006341176	0.221013366	0.520833333	33	12	down		FALSE	0.4993	-1.6013	Cluster 8	Clustered	11.55555556	Bni10G014086	31.12121212	0	33	0.0194	0	0.0013	0.958533962	FALSE	0	Bni10G014086	-3.2069	5042144	P38460.1	Full=Uncharacterized mitochondrial protein ymf17; AltName: Full=ORF86A [Marchantia polymorpha]	0.265993266
43	5.846694796	21.0134	0.00542107	0.171036805	0.528138528	22	14	down		FALSE	1.5475	-6.1055	Cluster 8	Clustered	11	Bni01G000904	18.59090909	0	22	0.002	0	1.00E-04	0.942980061	FALSE	0	Bni01G000904	-3.9454	71475812	O22969.1	Full=Uncharacterized protein At2g34160 [Arabidopsis thaliana]	0.286013986
969	4.995780591	177.7474	2.85E-04	0.200168919	0.714285714	7	15	down		FALSE	1.5045	-9.197		Unclustered	3.142857143	Bni11G015749	24.14285714	0	7	0	0	0	0.952990817	FALSE	0	Bni11G015749	-6.1129	1471968	O22969.1	Full=Uncharacterized protein At2g34160 [Arabidopsis thaliana]	0.251488095
257	5.517580872	58.9786	0.007994442	0.181238848	0.380952381	7	13	down		FALSE	0.3486	-1.057		Unclustered	2.7	Bni03G003721	14	0	7	0.0301	0	0.0024	0.94685199	FALSE	0	Bni03G003721	-3.0322	62611732	Q8W487.1	Full=Uncharacterized protein At2g39795, mitochondrial; Flags: Precursor [Arabidopsis thaliana]	0.225806452
436	12.46132208	72.7163	8.06E-06	0.080248307	0.666666667	4	21	up		FALSE	0.3892	1.3566		Unclustered	3	Bni04G006531	6.25	0	4	0.0087	0	5.00E-04	0.865160917	FALSE	0	Bni04G006531	3.4856	10	Q9LK32.1	Full=Uncharacterized protein At3g27210 [Arabidopsis thaliana]	0.520833333
815	5.513361463	31.5435	0.004916062	0.181377551	0.657724329	47	16	down		FALSE	0.6625	-2.5486	Cluster 3	Clustered	25.93121693	Bni09G013054	48.89361702	0	47	0.0028	0	1.00E-04	0.94690163	FALSE	0	Bni09G013054	-3.8472	232834062	P0C042.1	Full=Uncharacterized protein At4g15970 [Arabidopsis thaliana]	0.35951189
881	8.180028129	54.3312	0.00390382	0.122248968	0.666666667	3	18	up		FALSE	0.371	2.1075		Unclustered	1.666666667	Bni10G014146	4.333333333	0	3	0	0	0	0.915529081	FALSE	0	Bni10G014146	5.68	74906860	Q9M015.1	Full=Uncharacterized protein At5g01610 [Arabidopsis thaliana]	0.541666667
958	4.852320675	36.9098	8.39E-04	0.206086957	0.709090909	11	12	down		FALSE	0.4374	-1.3011	Cluster 10	Clustered	8	Bni11G015418	25.09090909	0	11	0.0349	0	0.0029	0.95467858	FALSE	0	Bni11G015418	-2.9744	3588542	Q2T9Y1.1	Full=Uncharacterized protein C3orf26 homolog [Bos taurus]	0.339066339
428	4.160337553	97.873	0.034143342	0.240365112	0.513368984	34	12	down		FALSE	0.358	-3.0151	Cluster 21	Clustered	7.251612903	Bni04G006391	36.26470588	0	34	0	0	0	0.962819558	FALSE	0	Bni04G006391	-8.4229	271020208	Q8LTT8.2	Full=Universal stress protein A-like protein [Arabidopsis thaliana]	0.213321799
201	6.974683544	117.7843	3.81E-04	0.143375681	0.688888889	10	15	down		FALSE	0.3636	-2.0322	Cluster 18	Clustered	6.805555556	Bni02G002815	13.3	0	10	0	0	0	0.929709605	FALSE	0	Bni02G002815	-5.5899	225476	Q93Z81.1	Full=Vacuolar cation/proton exchanger 3; AltName: Full=Ca(2+)/H(+) antiporter CAX3; AltName: Full=Ca(2+)/H(+) exchanger 3; AltName: Full=Protein CATION EXCHANGER 3 [Arabidopsis thaliana]	0.415625
237	4.23769339	11.6461	0.005109606	0.235977431	0.679917184	70	14	down		FALSE	1.6538	-6.7095	Cluster 1	Clustered	34.31707317	Bni02G003331	71.87142857	0	70	0.0014	0	0	0.96190949	FALSE	0	Bni02G003331	-4.057	117453040	Q9ZRD6.1	Full=VAMP-like protein YKT61; Short=AtYKT61; AltName: Full=Geranylgeranylated protein 1; Short=AtGP1; Flags: Precursor [Arabidopsis thaliana]	0.378270677
470	5.984528833	331.4459	0.001109735	0.167097532	0.666666667	3	16	down		FALSE	0.3289	-1.7089		Unclustered	1.666666667	Bni05G007178	5.333333333	0	3	0	0	0	0.941358484	FALSE	0	Bni05G007178	-5.1963	688102	O48850.2	Full=Vesicle-associated membrane protein 725; Short=AtVAMP725 [Arabidopsis thaliana]	0.444444444
731	5.46835443	26.9266	0.001501529	0.18287037	0.679268293	41	16	down		FALSE	0.6194	-1.8363	Cluster 5	Clustered	23.92473118	Bni08G011559	50.7804878	0	41	0.0358	0	0.003	0.947431124	FALSE	0	Bni08G011559	-2.9646	22847886	O82213.1	Full=Vesicle-associated protein 3-1; AltName: Full=Plant VAP homolog 31; Short=AtPVA31; AltName: Full=VAMP-associated protein 3-1; Contains: RecName: Full=Vesicle-associated protein 3-1, N-terminally processed [Arabidopsis thaliana]	0.37338594
898	5.324894515	561.8328	0.010046248	0.187797147	0.621256039	46	15	down		FALSE	1.0072	-6.6031	Cluster 3	Clustered	25.93121693	Bni10G014356	48.95652174	0	46	0	0	0	0.949118888	FALSE	0	Bni10G014356	-6.556	91330810	O65039.1	Full=Vignain; AltName: Full=Cysteine endopeptidase; Flags: Precursor [Ricinus communis]	0.319977266
1040	6.583684951	22.279	0	0.151890622	0	1	14	down		FALSE	0.9252	-4.1513		Unclustered	0	Bni12G016864	2	0	1	3.00E-04	0	0	0.934309589	FALSE	0	Bni12G016864	-4.4867	0	Q9M2P8.1	Full=VQ motif-containing protein 25; Short=AtVQ25 [Arabidopsis thaliana]	0
1069	4.094233474	140.7239	0.015636428	0.244245964	0.536753041	62	13	down		FALSE	0.2419	-1.0495	Cluster 3	Clustered	25.96572581	Bni12G017251	55.74193548	0	62	5.00E-04	0	0	0.963597253	FALSE	0	Bni12G017251	-4.3393	207669088	Q9SP55.1	Full=V-type proton ATPase subunit G; Short=V-ATPase subunit G; AltName: Full=Vacuolar proton pump subunit G [Citrus limon]	0.28439763
181	4.850914205	9.4446	0.003932083	0.206146709	0.64877193	76	15	down		FALSE	1.738	-6.4071	Cluster 1	Clustered	34.7641196	Bni02G002628	66.14473684	0	76	0.0047	0	2.00E-04	0.954695127	FALSE	0	Bni02G002628	-3.6864	143462686	Q8TXB4.1	Full=WAT1-related protein At1g09380 [Arabidopsis thaliana]	0.396076269
1167	6.23628692	7.8541	2.61E-04	0.160351827	0.722222222	9	16	up		FALSE	0.9998	3.0529	Cluster 9	Clustered	5.785714286	Bni14G019028	8.333333333	0	9	0.0288	0	0.0023	0.938396624	FALSE	0	Bni14G019028	3.0535	2166	F4J9A3.1	Full=WAT1-related protein At3g53210 [Arabidopsis thaliana]	0.462962963
967	5.081575246	157.8234	0.009735743	0.196789372	0.735191638	42	16	down		FALSE	0.9327	-7.0184	Cluster 3	Clustered	31	Bni11G015721	67.78571429	0	42	0	0	0	0.951981468	FALSE	0	Bni11G015721	-7.5247	76740022	Q9SUF1.1	Full=WAT1-related protein At4g08290 [Arabidopsis thaliana]	0.49842437
386	4.35443038	107.2325	0.012301039	0.229651163	0.561561562	37	13	down		FALSE	0.3355	-1.4048	Cluster 8	Clustered	11.50793651	Bni04G005870	32.81081081	0	37	9.00E-04	0	0	0.960536113	FALSE	0	Bni04G005870	-4.1865	17496610	Q9FNN2.1	Full=WD repeat-containing protein 26 homolog; Short=AtWDR26 [Arabidopsis thaliana]	0.195302445
256	4.320675105	11.0255	0.008244919	0.231445313	0.52960373	66	13	down		FALSE	1.2207	-4.1344	Cluster 7	Clustered	15.93613933	Bni03G003716	51.86363636	0	66	0.0117	0	7.00E-04	0.960933234	FALSE	0	Bni03G003716	-3.3869	196471386	Q9R0X5.2	Full=X-linked retinitis pigmentosa GTPase regulator; Short=mRpgr; Flags: Precursor [Mus musculus]	0.320145903
398	8.566807314	636.7468	1.50E-04	0.116729601	0.666666667	3	17	down		FALSE	0.3017	-1.1026		Unclustered	1.666666667	Bni04G006001	6.333333333	0	3	0.0052	0	3.00E-04	0.910978737	FALSE	0	Bni04G006001	-3.6553	8320	Q8LDW9.2	Full=Xyloglucan endotransglucosylase/hydrolase protein 9; Short=At-XTH9; Short=XTH-9; Flags: Precursor [Arabidopsis thaliana]	0.575757576
719	8.523206751	20.3005	0.002820863	0.117326733	0.4	5	19	down		FALSE	0.7354	-2.299	Cluster 24	Seed	3	Bni07G011269	3.2	0	5	0.024	0	0.0018	0.911491685	FALSE	0	Bni07G011269	-3.1263	40900328	Q5JLA7.1	Full=Zinc finger AN1 domain-containing stress-associated protein 13; Short=OsSAP13 [Oryza sativa Japonica Group]	0.5
1105	4.11814346	30.9034	0.007246438	0.242827869	0.53974359	40	13	down		FALSE	0.57	-2.6198		Unclustered	20	Bni13G017955	52.925	0	40	2.00E-04	0	0	0.963315959	FALSE	0	Bni13G017955	-4.596	13681730	Q6K977.2	Full=Zinc finger CCCH domain-containing protein 19; Short=OsC3H19 [Oryza sativa Japonica Group]	0.311323529
1181	7.149085795	17.9118	3.57E-04	0.139878025	0.7	5	17	up	COL16	FALSE	0.6229	2.2883		Unclustered	4	BniUnG019294	7.8	0	5	0.005	0	2.00E-04	0.927657814	FALSE	0	BniUnG019294	3.6735	3232	Q8RWD0.2	Full=Zinc finger protein CONSTANS-LIKE 16 [Arabidopsis thaliana]	0.557142857
433	6.016877637	82.356	0.012516318	0.166199158	0.384615385	13	14	up	COL13	FALSE	0.3171	1.6476		Unclustered	4.166666667	Bni04G006470	12.92307692	0	13	0	0	0	0.94097791	FALSE	0	Bni04G006470	5.1962	174285776	Q9M9B3.2	Full=Zinc finger protein CONSTANS-LIKE 8 [Arabidopsis thaliana]	0.239316239
168	13.44585091	39.61	7.92E-07	0.074372385	0.833333333	4	22	up		FALSE	0.6857	2.609		Unclustered	2.7	Bni02G002514	7	0	4	0.0032	0	1.00E-04	0.853578225	FALSE	0	Bni02G002514	3.8052	2	Q9LVQ7.1	Full=Zinc finger protein ENHYDROUS; AltName: Full=Protein indeterminate-domain 1 [Arabidopsis thaliana]	0.777777778
413	6.496483826	12.2603	7.92E-05	0.153929422	0.733333333	6	17	down		FALSE	1.1519	-3.6813		Unclustered	3.733333333	Bni04G006200	16.5	0	6	0.0199	0	0.0014	0.935335484	FALSE	0	Bni04G006200	-3.1958	14640	Q39092.1	Full=Zinc finger protein ZAT1 [Arabidopsis thaliana]	0.336734694
37	7.388185654	5.599	0.00281294	0.135351228	0	2	15	down		FALSE	1.8219	-5.6537		Unclustered	0.666666667	Bni01G000879	4.5	0	2	0.0253	0	0.0019	0.924844875	FALSE	0	Bni01G000879	-3.1032	41195032	B8AX53.1	Full=Zinc-finger homeodomain protein 6 [Oryza sativa Indica Group]	0.5
10	4.120956399	34.1135	0.007845373	0.242662116	0.626369327	72	14	down		FALSE	1.5331	-8.2601	Cluster 3	Clustered	27.88689218	Bni01G000294	64.13888889	0	72	0	0	0	0.963282866	FALSE	0	Bni01G000294	-5.3877	244009356	NA	NA	0.342988711
20	6.215189873	6.2354	5.02E-04	0.16089613	0.638095238	21	17	down		FALSE	1.896	-5.808	Cluster 36	Clustered	11.86813187	Bni01G000513	33.0952381	0	21	0.0281	0	0.0022	0.938644825	FALSE	0	Bni01G000513	-3.0633	26346372	NA	NA	0.39399093
22	6.713080169	88.6125	0.01683376	0.148962916	0.560606061	12	15	down		FALSE	0.4065	-1.677	Cluster 11	Clustered	5.571428571	Bni01G000529	10.16666667	0	12	0.0011	0	0	0.932787292	FALSE	0	Bni01G000529	-4.1256	9335198	NA	NA	0.327956989
24	4.41068917	12.2465	0.009115976	0.226721939	0.613445378	35	13	down		FALSE	1.0973	-3.6826	Cluster 8	Clustered	11.26847291	Bni01G000582	31.37142857	0	35	0.0127	0	8.00E-04	0.959874245	FALSE	0	Bni01G000582	-3.3561	7071392	NA	NA	0.213411079
32	4.618846695	45.6415	0.004495573	0.216504263	0.70399221	79	15	down		FALSE	1.6027	-8.6801	Cluster 1	Clustered	41.37835338	Bni01G000794	71.15189873	0	79	0	0	0	0.957425333	FALSE	0	Bni01G000794	-5.4158	209969726	NA	NA	0.393104413
36	5.130801688	46.1864	0.002744823	0.194901316	0.439393939	12	13	down		FALSE	0.45	-1.4089	Cluster 17	Clustered	3.272727273	Bni01G000864	16.58333333	0	12	0.0237	0	0.0017	0.951402333	FALSE	0	Bni01G000864	-3.1308	1071680	NA	NA	0.296130952
53	4.381153305	69.6907	0.007161987	0.228250401	0.607843137	34	13	down		FALSE	0.5632	-3.4415	Cluster 6	Clustered	12.3	Bni01G000976	32.70588235	0	34	0	0	0	0.960221726	FALSE	0	Bni01G000976	-6.1103	7987602	NA	NA	0.199426112
71	7.693389592	21.3026	0	0.129981718	0	1	18	down		FALSE	1.7576	-7.5808		Unclustered	0	Bni01G001157	4	0	1	6.00E-04	0	0	0.92125424	FALSE	0	Bni01G001157	-4.3132	0	NA	NA	0
72	4.696202532	41.209	0.002665615	0.212938005	0.685443038	80	15	down		FALSE	1.6078	-8.5327	Cluster 1	Clustered	41.37835338	Bni01G001158	69.8375	0	80	0	0	0	0.956515264	FALSE	0	Bni01G001158	-5.307	127786110	NA	NA	0.408406433
76	8.104078762	50.712	0	0.123394655	0	1	16	up		FALSE	0.3709	1.1985		Unclustered	0	Bni01G001238	2	0	1	0.0182	0	0.0012	0.916422603	FALSE	0	Bni01G001238	3.2313	0	NA	NA	0
80	4.76230661	23.3203	0.005544508	0.20998228	0.67032967	78	15	down		FALSE	1.6393	-7.7112	Cluster 1	Clustered	39.47474747	Bni01G001299	68.88461538	0	78	1.00E-04	0	0	0.955737569	FALSE	0	Bni01G001299	-4.7039	166731806	NA	NA	0.40049195
87	4.694796062	37.3882	0.002982494	0.213001797	0.681790123	81	15	down		FALSE	1.6098	-8.3923	Cluster 1	Clustered	41.37835338	Bni01G001385	69.87654321	0	81	0	0	0	0.956531811	FALSE	0	Bni01G001385	-5.2134	146318768	NA	NA	0.408634756
92	4.544303797	117.7804	0.003364003	0.22005571	0.688461538	40	14	down		FALSE	0.4279	-4.0896	Cluster 4	Clustered	23.92615385	Bni01G001414	52.875	0	40	0	0	0	0.958302308	FALSE	0	Bni01G001414	-9.5568	7014238	NA	NA	0.3671875
95	5.497890295	36.9403	0.014185657	0.181887951	0.307692308	14	14	down		FALSE	0.5524	-1.8883	Cluster 12	Clustered	5	Bni01G001427	11.92857143	0	14	0.0107	0	6.00E-04	0.947083644	FALSE	0	Bni01G001427	-3.4183	5567044	NA	NA	0.205665025
102	6.323488045	37.9588	0.001196091	0.158140569	0.333333333	4	15	down		FALSE	0.6191	-2.1255		Unclustered	1.666666667	Bni01G001511	9	0	4	0.0103	0	6.00E-04	0.937370729	FALSE	0	Bni01G001511	-3.4329	926956	NA	NA	0.336538462
126	5.423347398	42.921	0.006149313	0.184387967	0.591666667	16	13	down		FALSE	0.4109	-1.3153	Cluster 8	Clustered	10	Bni01G001762	18.625	0	16	0.0197	0	0.0014	0.947960619	FALSE	0	Bni01G001762	-3.2007	37264860	NA	NA	0.269927536
145	7.195499297	10.4091	0.001800344	0.138975762	0.4	5	14	down		FALSE	1.1137	-3.4356		Unclustered	1.2	Bni02G002129	4.4	0	5	0.0266	0	0.002	0.927111773	FALSE	0	Bni02G002129	-3.0849	44049344	NA	NA	0.4
146	4.808720113	144.7938	0.002088375	0.207955543	0.644897959	50	14	down		FALSE	1.0512	-7.8993	Cluster 2	Clustered	16.19148936	Bni02G002130	43.78	0	50	0	0	0	0.955191528	FALSE	0	Bni02G002130	-7.5146	76749348	NA	NA	0.347460317
156	5.367088608	107.6954	0.006409617	0.186320755	0.434782609	23	15	down		FALSE	0.3987	-1.551	Cluster 8	Clustered	12	Bni02G002310	40.39130435	0	23	0.0024	0	1.00E-04	0.948622487	FALSE	0	Bni02G002310	-3.8901	44473986	NA	NA	0.27856072
167	4.540084388	63.5316	0.008276638	0.220260223	0.677637379	83	15	down		FALSE	1.5852	-9.1573	Cluster 1	Clustered	41.37835338	Bni02G002505	71.69879518	0	83	0	0	0	0.958351948	FALSE	0	Bni02G002505	-5.7767	207679924	NA	NA	0.383416017
178	4.11814346	4.614	0.006529252	0.242827869	0.623472788	74	14	down		FALSE	1.8525	-5.3738	Cluster 4	Clustered	20.80786749	Bni02G002591	64.7972973	0	74	0.0416	0	0.0037	0.963315959	FALSE	0	Bni02G002591	-2.9009	196028222	NA	NA	0.344666475
179	4.218002813	74.645	0.007275374	0.237079026	0.669398907	61	14	down		FALSE	1.492	-9.3899	Cluster 3	Clustered	28.17813765	Bni02G002592	60.54098361	0	61	0	0	0	0.962141143	FALSE	0	Bni02G002592	-6.2935	156155860	NA	NA	0.329027085
180	4.192686357	25.0781	0.005710877	0.238510567	0.671130952	64	14	down		FALSE	1.5389	-7.8162	Cluster 3	Clustered	27.88689218	Bni02G002593	61.84375	0	64	0	0	0	0.962438984	FALSE	0	Bni02G002593	-5.0791	160049806	NA	NA	0.327215608
185	12.4556962	38.9393	5.31E-05	0.080284553	0.523809524	7	21	up		FALSE	0.5682	1.9992		Unclustered	3.733333333	Bni02G002655	6.142857143	0	7	0.008	0	4.00E-04	0.865227103	FALSE	0	Bni02G002655	3.5188	66	NA	NA	0.5
214	4.628691983	32.8926	0.006398674	0.216043756	0.598051948	56	13	down		FALSE	0.4831	-1.881	Cluster 2	Clustered	17.27536232	Bni02G002958	45.10714286	0	56	0.0024	0	1.00E-04	0.957309506	FALSE	0	Bni02G002958	-3.8937	35776362	NA	NA	0.326863354
223	4.323488045	101.2738	0.013558406	0.23129473	0.480431849	39	12	down		FALSE	0.3132	-2.2442	Cluster 21	Clustered	7.693404635	Bni02G003080	29.30769231	0	39	0	0	0	0.960900141	FALSE	0	Bni02G003080	-7.1659	114563792	NA	NA	0.238273921
225	7.019690577	25.1703	0.011067772	0.142456422	0.4	6	16	up		FALSE	0.6811	3.965	Cluster 28	Seed	3	Bni02G003109	4.333333333	0	6	0	0	0	0.929180111	FALSE	0	Bni02G003109	5.8213	143128930	NA	NA	0.393939394
227	5.585091421	24.7965	0.00281294	0.179048099	0	2	13	up		FALSE	0.5906	2.5673		Unclustered	0.666666667	Bni02G003156	7	0	2	5.00E-04	0	0	0.946057748	FALSE	0	Bni02G003156	4.3471	136106	NA	NA	0.5
232	4.669479606	31.8975	0.002623533	0.214156627	0.540069686	42	13	down		FALSE	0.4658	-1.3948	Cluster 2	Clustered	18	Bni02G003255	40.85714286	0	42	0.0335	0	0.0028	0.956829652	FALSE	0	Bni02G003255	-2.9942	4845876	NA	NA	0.326857143
251	4.88045007	6.6123	0.003498989	0.204899135	0.651651652	37	14	down		FALSE	1.7291	-5.8932	Cluster 2	Clustered	16.93915344	Bni03G003643	43.59459459	0	37	0.011	0	7.00E-04	0.954347646	FALSE	0	Bni03G003643	-3.4082	83458546	NA	NA	0.369445717
253	5.090014065	5.8178	2.30E-04	0.196463111	0.333333333	4	15	down		FALSE	1.808	-5.7083		Unclustered	1.2	Bni03G003658	34.25	0	4	0.0222	0	0.0016	0.951882187	FALSE	0	Bni03G003658	-3.1572	200470	NA	NA	0.407738095
255	4.122362869	281.3201	0.006240085	0.242579324	0.627543036	72	14	down		FALSE	1.5076	-11.3041	Cluster 4	Clustered	21.16110623	Bni03G003714	64.79166667	0	72	0	0	0	0.963266319	FALSE	0	Bni03G003714	-7.4979	192703134	NA	NA	0.346479501
258	4.454289733	14.6295	0.004736134	0.224502684	0.622340426	48	14	down		FALSE	1.5808	-7.0389	Cluster 2	Clustered	18.09659091	Bni03G003725	53.10416667	0	48	3.00E-04	0	0	0.959361297	FALSE	0	Bni03G003725	-4.4526	127124198	NA	NA	0.342607527
260	5.562587904	57.3314	5.96E-05	0.17977244	0.333333333	3	13	down		FALSE	0.3911	-1.9443		Unclustered	2	Bni03G003794	19	0	3	0	0	0	0.946322495	FALSE	0	Bni03G003794	-4.9711	9548	NA	NA	0.380952381
263	9.547116737	53.8268	0.054756872	0.104743665	0.6	6	18	up		FALSE	0.4627	1.8219	Cluster 13	Clustered	3.733333333	Bni03G003881	6.666666667	0	6	0.0021	0	1.00E-04	0.899445685	FALSE	0	Bni03G003881	3.9377	25027056	NA	NA	0.5
267	4.639943741	9.838	0.004208652	0.215519855	0.739556692	69	15	down		FALSE	1.2837	-3.963	Cluster 1	Clustered	39.77851606	Bni03G003942	72.79710145	0	69	0.0264	0	0.002	0.957177132	FALSE	0	Bni03G003942	-3.0872	194184302	NA	NA	0.406687718
270	5.509142053	75.8072	0.004009348	0.181516467	0.536842105	20	13	down		FALSE	0.332	-1.2815	Cluster 19	Clustered	5.54248366	Bni03G004126	21.4	0	20	0.0027	0	1.00E-04	0.94695127	FALSE	0	Bni03G004126	-3.8605	4240080	NA	NA	0.257831325
272	5.191279887	21.1372	3.78E-05	0.192630723	0.80952381	7	15	up		FALSE	0.562	1.9162		Unclustered	4.761904762	Bni03G004176	30	0	7	0.0109	0	7.00E-04	0.950690825	FALSE	0	Bni03G004176	3.4095	830	NA	NA	0.476190476
274	7.634317862	29.0356	0.002331806	0.130987472	0.678571429	8	16	up		FALSE	0.5599	2.0766	Cluster 11	Clustered	4.464285714	Bni03G004190	8.5	0	8	0.0044	0	2.00E-04	0.921949202	FALSE	0	Bni03G004190	3.7089	1287314	NA	NA	0.566666667
278	6.150492264	96.3649	0.00164164	0.162588612	0.476190476	7	16	down		FALSE	1.473	-8.3127		Unclustered	3.733333333	Bni03G004251	8	0	7	0	0	0	0.939405973	FALSE	0	Bni03G004251	-5.6432	247840	NA	NA	0.4
280	4.151898734	15.8448	0.004610846	0.240853659	0.639016897	63	13	down		FALSE	1.1759	-4.674	Cluster 3	Clustered	26.52439024	Bni03G004263	59.74603175	0	63	0.0018	0	1.00E-04	0.962918838	FALSE	0	Bni03G004263	-3.9747	67471964	NA	NA	0.321215224
285	9.963431786	74.6362	0.005617955	0.100367024	0	2	19	down		FALSE	0.4267	-1.3165		Unclustered	0.666666667	Bni03G004340	2	0	2	0.0265	0	0.002	0.894547861	FALSE	0	Bni03G004340	-3.0856	92678800	NA	NA	0.5
294	6.783403657	21.638	0.005098925	0.147418619	0.545454545	11	15	down		FALSE	0.6301	-1.9303	Cluster 23	Clustered	4.464285714	Bni03G004504	13.18181818	0	11	0.0281	0	0.0022	0.931959957	FALSE	0	Bni03G004504	-3.0634	15647100	NA	NA	0.306553911
302	5.738396624	32.5125	6.77E-04	0.174264706	0.666666667	4	14	down		FALSE	0.5658	-1.9329		Unclustered	3	Bni03G004545	14.5	0	4	0.0108	0	6.00E-04	0.944254157	FALSE	0	Bni03G004545	-3.4161	1430626	NA	NA	0.402777778
327	4.693389592	38.7891	0.002986846	0.213065628	0.685759494	80	15	down		FALSE	1.1975	-5.9876	Cluster 1	Clustered	41.37835338	Bni03G004916	69.9875	0	80	0	0	0	0.956548358	FALSE	0	Bni03G004916	-5.0002	135615508	NA	NA	0.40690407
340	4.746835443	31.6971	0.012158458	0.210666667	0.538390379	47	13	down		FALSE	0.4675	-1.3834	Cluster 2	Clustered	18.11965812	Bni04G005255	39.85106383	0	47	0.0361	0	0.0031	0.955919583	FALSE	0	Bni04G005255	-2.9588	189831816	NA	NA	0.316278284
348	4.751054852	32.0622	0.001688917	0.210479574	0.686585366	41	14	down		FALSE	1.5093	-8.1709	Cluster 2	Clustered	17.8048048	Bni04G005355	46.43902439	0	41	0	0	0	0.955869943	FALSE	0	Bni04G005355	-5.4138	6436464	NA	NA	0.374508261
354	6.694796062	11.4515	0.002813336	0.149369748	0.333333333	4	17	down		FALSE	1.7823	-6.6852		Unclustered	1.666666667	Bni04G005441	15.5	0	4	0.0039	0	2.00E-04	0.933002399	FALSE	0	Bni04G005441	-3.7509	14629020	NA	NA	0.525862069
359	5.694796062	74.9868	0.001478278	0.175598913	0.701538462	26	16	down		FALSE	1.0795	-6.3583	Cluster 34	Clustered	17.90526316	Bni04G005529	41.03846154	0	26	0	0	0	0.944767105	FALSE	0	Bni04G005529	-5.8902	6432474	NA	NA	0.336380832
365	4.832630098	4.6069	0.001415914	0.206926659	0.675757576	45	14	down		FALSE	1.8388	-5.372	Cluster 7	Clustered	15.57777778	Bni04G005602	43.28888889	0	45	0.0397	0	0.0035	0.954910234	FALSE	0	Bni04G005602	-2.9214	46021374	NA	NA	0.363772176
373	4.229254571	21.4581	0.012128903	0.236448287	0.618448637	54	14	down		FALSE	1.151	-5.1213	Cluster 3	Clustered	26.65240642	Bni04G005756	58.92592593	0	54	3.00E-04	0	0	0.96200877	FALSE	0	Bni04G005756	-4.4494	95581622	NA	NA	0.320249597
378	4.378340366	77.588	0.004172436	0.228397045	0.699772801	79	15	down		FALSE	1.5612	-9.4457	Cluster 1	Clustered	40.27937095	Bni04G005797	72.94936709	0	79	0	0	0	0.960254819	FALSE	0	Bni04G005797	-6.0503	147080704	NA	NA	0.377975995
390	5.547116737	46.1055	0.004697259	0.180273834	0.461538462	13	13	down		FALSE	0.4259	-1.8833		Unclustered	7	Bni04G005929	21.30769231	0	13	4.00E-04	0	0	0.946504509	FALSE	0	Bni04G005929	-4.4218	52355098	NA	NA	0.331730769
401	4.374120956	20.6687	5.21E-04	0.228617363	0.794425087	42	14	down		FALSE	1.5584	-7.5372	Cluster 4	Clustered	24.24324324	Bni04G006040	60.16666667	0	42	1.00E-04	0	0	0.960304459	FALSE	0	Bni04G006040	-4.8364	3695228	NA	NA	0.390692641
402	5.208157525	8.6184	0.005619607	0.192006481	0.6	6	15	down		FALSE	1.6864	-6.2754		Unclustered	3.733333333	Bni04G006041	20.16666667	0	6	0.0043	0	2.00E-04	0.950492264	FALSE	0	Bni04G006041	-3.7213	4821298	NA	NA	0.350877193
410	5.478199719	19.0382	0.00890783	0.18254172	0.460144928	24	13	down		FALSE	0.7097	-2.4954	Cluster 19	Clustered	5.333333333	Bni04G006187	19.95833333	0	24	0.008	0	4.00E-04	0.947315297	FALSE	0	Bni04G006187	-3.5162	5775364	NA	NA	0.255876068
412	5.829817159	41.3471	0.001440877	0.171531966	0.583333333	9	14	down		FALSE	0.5218	-1.8531	Cluster 12	Clustered	5	Bni04G006197	9.555555556	0	9	0.0072	0	4.00E-04	0.943178622	FALSE	0	Bni04G006197	-3.5512	1374872	NA	NA	0.28956229
414	6.814345992	27.9316	7.03E-05	0.146749226	0.7	5	18	down		FALSE	0.6569	-2.1552	Cluster 39	Clustered	4	Bni04G006209	6.4	0	5	0.0159	0	0.001	0.93159593	FALSE	0	Bni04G006209	-3.2808	2546	NA	NA	0.457142857
418	7.535864979	5.6293	0.006972921	0.132698768	0.666666667	4	18	down		FALSE	1.861	-5.6604	Cluster 24	Clustered	3	Bni04G006255	4.5	0	4	0.0296	0	0.0024	0.923107471	FALSE	0	Bni04G006255	-3.0416	102250770	NA	NA	0.5
419	7.382559775	21.9165	1.67E-04	0.135454372	0.5	5	18	down		FALSE	0.7939	-2.4237		Unclustered	3	Bni04G006269	10.6	0	5	0.0288	0	0.0023	0.924911061	FALSE	0	Bni04G006269	-3.053	135490	NA	NA	0.407692308
429	4.274261603	56.6082	0.007960242	0.233958539	0.638504864	63	14	down		FALSE	0.3673	-1.3244	Cluster 3	Clustered	27.06116643	Bni04G006392	59.07936508	0	63	0.0061	0	3.00E-04	0.961479275	FALSE	0	Bni04G006392	-3.606	214327136	NA	NA	0.333781724
453	5.601969058	69.1495	0.004952983	0.178508662	0.619883041	19	13	down		FALSE	0.3685	-1.9337	Cluster 8	Clustered	11	Bni05G006835	19.10526316	0	19	0	0	0	0.945859188	FALSE	0	Bni05G006835	-5.247	28402932	NA	NA	0.280959752
454	4.279887482	19.0472	0.009414504	0.233651002	0.526315789	39	12	down		FALSE	0.7486	-3.0591	Cluster 8	Clustered	10.60344828	Bni05G006853	40.15384615	0	39	0.0013	0	0	0.961413088	FALSE	0	Bni05G006853	-4.0863	100951736	NA	NA	0.250961538
461	8.192686357	41.1702	0	0.122060086	1	2	15	up		FALSE	0.626	4.357		Unclustered	2	Bni05G006996	4	0	2	0	0	0	0.915380161	FALSE	0	Bni05G006996	6.9597	0	NA	NA	0.8
463	6.918424754	53.6744	2.79E-05	0.144541573	0.866666667	6	15	down		FALSE	0.5369	-2.5665	Cluster 19	Clustered	5	Bni05G007017	11.83333333	0	6	1.00E-04	0	0	0.930371473	FALSE	0	Bni05G007017	-4.7806	548	NA	NA	0.408045977
468	4.264416315	73.7181	0.005348025	0.234498681	0.679104478	68	14	down		FALSE	1.5472	-9.3719	Cluster 1	Clustered	34.31707317	Bni05G007114	71.33823529	0	68	0	0	0	0.961595102	FALSE	0	Bni05G007114	-6.0571	149014046	NA	NA	0.383538899
474	5.026722925	128.1436	0.010983154	0.198936766	0.514492754	24	12	down		FALSE	0.2742	-1.6414		Unclustered	6.315789474	Bni05G007245	24.66666667	0	24	0	0	0	0.952626789	FALSE	0	Bni05G007245	-5.9868	56518978	NA	NA	0.254295533
480	4.748241913	59.4214	0.00938683	0.210604265	0.475	16	13	down		FALSE	0.4116	-1.6391	Cluster 17	Clustered	3.657142857	Bni05G007343	18.125	0	16	0.0018	0	1.00E-04	0.955903036	FALSE	0	Bni05G007343	-3.9824	4117582	NA	NA	0.266544118
514	6.045007032	179.5797	0.01119935	0.165425779	0.533333333	6	15	up		FALSE	0.2244	2.1784	Cluster 28	Clustered	2.4	Bni05G007796	9.5	0	6	0	0	0	0.940646976	FALSE	0	Bni05G007796	9.7074	158710218	NA	NA	0.243589744
515	4.683544304	43.1075	0.012284269	0.213513514	0.504926108	29	12	down		FALSE	0.4843	-2.5409	Cluster 8	Clustered	10.51648352	Bni05G007811	25.62068966	0	29	0	0	0	0.956664185	FALSE	0	Bni05G007811	-5.2464	52096088	NA	NA	0.246352785
516	4.330520394	9.8355	0.006939427	0.23091913	0.703324808	69	14	down		FALSE	1.0248	-2.8996	Cluster 1	Clustered	36.68414634	Bni05G007834	73.11594203	0	69	0.0495	0	0.0047	0.960817407	FALSE	0	Bni05G007834	-2.8295	74051530	NA	NA	0.382805979
521	6.632911392	11.6591	6.48E-04	0.150763359	0.333333333	6	17	down		FALSE	1.1707	-3.6049		Unclustered	3	Bni05G007895	11.5	0	6	0.0269	0	0.0021	0.933730454	FALSE	0	Bni05G007895	-3.0793	17703150	NA	NA	0.26984127
522	6.734177215	23.7352	2.41E-04	0.148496241	0.535714286	8	17	down		FALSE	0.9852	-3.9083		Unclustered	5	Bni05G007897	18.375	0	8	0.0019	0	1.00E-04	0.932539092	FALSE	0	Bni05G007897	-3.9668	4935664	NA	NA	0.340277778
523	5.679324895	17.6867	0.008556918	0.176077266	0.714285714	8	16	down		FALSE	0.8038	-2.5426		Unclustered	6	Bni05G007911	36.125	0	8	0.0218	0	0.0016	0.944949119	FALSE	0	Bni05G007911	-3.1633	137121904	NA	NA	0.42005814
527	4.431786217	48.2242	0.004000045	0.225642653	0.691975309	81	15	down		FALSE	1.5723	-8.7595	Cluster 1	Clustered	41.37835338	Bni05G007954	72.16049383	0	81	0	0	0	0.959626045	FALSE	0	Bni05G007954	-5.5711	116337316	NA	NA	0.377803633
538	6.53164557	22.4967	5.25E-04	0.153100775	0.333333333	4	17	down		FALSE	0.9111	-3.8258		Unclustered	1.2	Bni05G008089	5	0	4	8.00E-04	0	0	0.934921817	FALSE	0	Bni05G008089	-4.199	215828	NA	NA	0.454545455
542	6.862165963	22.709	3.74E-05	0.145726583	0.6	5	17	down		FALSE	0.7712	-2.4814		Unclustered	4	Bni05G008122	16.8	0	5	0.0189	0	0.0013	0.931033342	FALSE	0	Bni05G008122	-3.2177	1384	NA	NA	0.386046512
544	4.783403657	26.5379	4.83E-04	0.20905616	0.803891449	63	15	down		FALSE	1.6212	-7.8977	Cluster 1	Clustered	41.37835338	Bni05G008150	73.3968254	0	63	1.00E-04	0	0	0.955489369	FALSE	0	Bni05G008150	-4.8715	7626010	NA	NA	0.476602762
555	5.123769339	36.9526	3.73E-06	0.195168817	0.8	5	15	down		FALSE	0.4793	-1.3966		Unclustered	3.466666667	Bni06G008448	57.4	0	5	0.0403	0	0.0036	0.951485067	FALSE	0	Bni06G008448	-2.914	29316	NA	NA	0.557281553
580	5.008438819	5.8086	0.002164482	0.199663016	0.764112903	32	14	down		FALSE	1.7668	-5.7064	Cluster 2	Clustered	18.87931034	Bni06G008984	42	0	32	0.0182	0	0.0012	0.952841896	FALSE	0	Bni06G008984	-3.2298	78050732	NA	NA	0.424242424
586	11.95780591	35.6636	0	0.083627382	0	1	21	down		FALSE	0.7002	-2.6431		Unclustered	0	Bni06G009060	2	0	1	0.0036	0	2.00E-04	0.871084636	FALSE	0	Bni06G009060	-3.7748	0	NA	NA	0
587	8.651195499	78.4831	0	0.115590961	1	2	17	up		FALSE	0.451	2.4145		Unclustered	2	Bni06G009111	5	0	2	0	0	0	0.909985935	FALSE	0	Bni06G009111	5.3542	0	NA	NA	0.625
598	4.239099859	223.2423	0.002717879	0.235899137	0.666061706	58	14	down		FALSE	1.5116	-10.9704	Cluster 3	Clustered	29.51871658	Bni06G009255	63.75862069	0	58	0	0	0	0.961892943	FALSE	0	Bni06G009255	-7.2575	24449766	NA	NA	0.366428855
611	4.773558368	16.2728	0.001291958	0.209487331	0.726442308	65	15	down		FALSE	1.6592	-7.1921	Cluster 1	Clustered	36	Bni06G009461	70.55384615	0	65	5.00E-04	0	0	0.955605196	FALSE	0	Bni06G009461	-4.3347	62768254	NA	NA	0.42502317
612	6.184247539	7.6438	0.001756769	0.16170116	0.59	25	17	down		FALSE	1.8436	-6.1018	Cluster 36	Clustered	12.42647059	Bni06G009462	34.24	0	25	0.0146	0	9.00E-04	0.939008852	FALSE	0	Bni06G009462	-3.3098	86523498	NA	NA	0.372173913
619	4.185654008	34.9372	0.00950568	0.23891129	0.575324675	56	14	down		FALSE	0.4676	-1.3459	Cluster 3	Clustered	28.67045455	Bni06G009566	62.42857143	0	56	0.044	0	0.004	0.962521718	FALSE	0	Bni06G009566	-2.8783	25113782	NA	NA	0.32014652
622	7.202531646	41.116	0	0.13884007	0	1	17	up		FALSE	0.4846	2.8176		Unclustered	0	Bni06G009584	2	0	1	0	0	0	0.927029039	FALSE	0	Bni06G009584	5.8143	0	NA	NA	0
624	5.621659634	8.245	6.52E-04	0.177883413	0.684033613	35	16	down		FALSE	1.8044	-6.2111	Cluster 5	Clustered	21	Bni06G009610	46.05714286	0	35	0.01	0	6.00E-04	0.945627534	FALSE	0	Bni06G009610	-3.4422	2085314	NA	NA	0.400496894
625	4.758087201	138.5124	4.26E-04	0.21016849	0.8	15	14	down		FALSE	0.3996	-2.5789		Unclustered	9.615384615	Bni06G009615	32.4	0	15	0	0	0	0.955787209	FALSE	0	Bni06G009615	-6.453	620980	NA	NA	0.3
627	8.17440225	34.5748	0.014857494	0.122333104	0.5	4	18	up		FALSE	0.8821	5.6511		Unclustered	1.4	Bni06G009633	3.75	0	4	0	0	0	0.915595268	FALSE	0	Bni06G009633	6.4062	150532436	NA	NA	0.416666667
630	5.019690577	15.9371	0.003289601	0.199215467	0.490909091	11	13	up		FALSE	0.7729	3.0785		Unclustered	5	Bni06G009679	12.90909091	0	11	0.0018	0	1.00E-04	0.952709523	FALSE	0	Bni06G009679	3.983	1260120	NA	NA	0.274661509
635	4.630098453	22.0998	0.004159685	0.215978129	0.740610329	72	15	down		FALSE	1.6249	-7.6337	Cluster 1	Seed	41.51304348	Bni06G009809	72.23611111	0	72	1.00E-04	0	0	0.957292959	FALSE	0	Bni06G009809	-4.6979	193871302	NA	NA	0.401311728
639	4.689170183	18.892	0.001411742	0.213257349	0.752738654	72	15	down		FALSE	1.6418	-7.4074	Cluster 1	Clustered	41.37835338	Bni06G009869	72.20833333	0	72	3.00E-04	0	0	0.956597998	FALSE	0	Bni06G009869	-4.5119	32654122	NA	NA	0.424754902
651	7.378340366	23.0362	0.002076439	0.135531834	0.428571429	8	15	down		FALSE	0.612	-1.8362		Unclustered	3.733333333	Bni06G010011	10.125	0	8	0.0329	0	0.0027	0.924960702	FALSE	0	Bni06G010011	-3.0004	23386898	NA	NA	0.361607143
669	6.431786217	60.9274	0.004325498	0.155477805	0.507352941	17	14	down		FALSE	0.3898	-1.553	Cluster 19	Clustered	5.621212121	Bni07G010391	14.82352941	0	17	0.0018	0	1.00E-04	0.936096633	FALSE	0	Bni07G010391	-3.9842	63796060	NA	NA	0.285067873
674	11.48945148	44.3215	0.002776292	0.087036357	0.6	5	20	up		FALSE	0.7584	3.6914	Cluster 13	Clustered	4	Bni07G010489	6.4	0	5	1.00E-04	0	0	0.876594689	FALSE	0	Bni07G010489	4.8671	2043084	NA	NA	0.62
688	6.437412096	34.6832	6.29E-04	0.155341927	0.638095238	15	14	down		FALSE	0.467	-1.3857	Cluster 19	Clustered	5.066666667	Bni07G010686	17.33333333	0	15	0.0355	0	0.003	0.936030446	FALSE	0	Bni07G010686	-2.9675	1339186	NA	NA	0.376811594
690	4.956399437	29.1252	0.005746455	0.201759364	0.540322581	32	14	down		FALSE	0.7553	-3.3285	Cluster 6	Clustered	12.6	Bni07G010767	27.75	0	32	4.00E-04	0	0	0.953454124	FALSE	0	Bni07G010767	-4.4071	8455166	NA	NA	0.304945055
693	6.070323488	25.8649	0.002214359	0.164735867	0.533333333	6	14	down		FALSE	0.563	-1.6125		Unclustered	2.4	Bni07G010844	11.83333333	0	6	0.0454	0	0.0042	0.940349135	FALSE	0	Bni07G010844	-2.8641	472156	NA	NA	0.369791667
694	6.426160338	39.7861	5.94E-05	0.15561392	0.742424242	12	16	down		FALSE	0.5615	-1.6795	Cluster 22	Clustered	5.833333333	Bni07G010856	17.66666667	0	12	0.0336	0	0.0028	0.93616282	FALSE	0	Bni07G010856	-2.9912	9246	NA	NA	0.33974359
695	4.436005626	22.649	0.010140781	0.225428028	0.58974359	52	13	down		FALSE	1.132	-5.2008	Cluster 2	Clustered	16.1627907	Bni07G010918	49.15384615	0	52	2.00E-04	0	0	0.959576404	FALSE	0	Bni07G010918	-4.5942	170331130	NA	NA	0.334379906
706	4.517580872	70.1927	0.010930268	0.22135741	0.54	25	11	down		FALSE	0.3656	-2.1682	Cluster 10	Clustered	8.455882353	Bni07G011070	28.16	0	25	0	0	0	0.958616696	FALSE	0	Bni07G011070	-5.9304	64461772	NA	NA	0.265660377
729	5.23347398	9.0459	0.004229007	0.191077667	0.639344262	61	16	down		FALSE	1.7667	-6.3449	Cluster 3	Clustered	30.45873016	Bni08G011529	58.31147541	0	61	0.0064	0	3.00E-04	0.950194424	FALSE	0	Bni08G011529	-3.5914	126885496	NA	NA	0.381120754
755	4.324894515	18.2526	0.010329474	0.231219512	0.494623656	63	13	down		FALSE	0.6581	-2.1253	Cluster 2	Clustered	19.16666667	Bni08G011915	49.34920635	0	63	0.0182	0	0.0012	0.960883594	FALSE	0	Bni08G011915	-3.2293	116948010	NA	NA	0.293745276
770	5.566807314	20.1099	5.63E-04	0.17963618	0.701449275	46	16	down		FALSE	1.6951	-7.4976	Cluster 3	Clustered	26	Bni08G012151	49.52173913	0	46	4.00E-04	0	0	0.946272855	FALSE	0	Bni08G012151	-4.4232	19291682	NA	NA	0.383889451
777	4.216596343	149.1224	0.00808966	0.237158105	0.473076923	40	13	down		FALSE	0.2351	-1.2039	Cluster 10	Clustered	9.586206897	Bni08G012258	46.225	0	40	0	0	0	0.96215769	FALSE	0	Bni08G012258	-5.1214	16723274	NA	NA	0.25538674
794	5.994374121	40.1305	0.003101414	0.166823088	0.535714286	8	14	down		FALSE	0.4925	-1.5015		Unclustered	3	Bni08G012617	9	0	8	0.0291	0	0.0023	0.941242657	FALSE	0	Bni08G012617	-3.0488	1662094	NA	NA	0.321428571
797	9.639943741	77.0861	0.005621917	0.103735045	0	3	18	up		FALSE	0.4676	2.3589		Unclustered	0.5	Bni09G012743	1.666666667	0	3	0	0	0	0.898353603	FALSE	0	Bni09G012743	5.0444	3170970	NA	NA	0.333333333
800	4.302390999	5.019	0.003795969	0.232428898	0.717124489	59	14	down		FALSE	1.8417	-5.4951	Cluster 1	Clustered	33.70981508	Bni09G012814	72.23728814	0	59	0.0342	0	0.0028	0.961148341	FALSE	0	Bni09G012814	-2.9837	41407838	NA	NA	0.401318267
826	8.604781997	189.5891	0.060137477	0.116214449	0.166666667	4	17	up		FALSE	0.5729	3.7147		Unclustered	2	Bni09G013291	4.25	0	4	0	0	0	0.910531977	FALSE	0	Bni09G013291	6.4839	26048452	NA	NA	0.3125
830	4.104078762	7.8259	0.011256974	0.243660041	0.59754386	76	14	down		FALSE	1.7064	-6.136	Cluster 4	Clustered	21.56270396	Bni09G013359	64.38157895	0	76	0.0063	0	3.00E-04	0.963481426	FALSE	0	Bni09G013359	-3.596	269525034	NA	NA	0.326810045
847	6.735583685	56.4685	3.17E-04	0.148465233	0.5	9	16	down		FALSE	0.5785	-2.0452	Cluster 22	Clustered	6	Bni09G013565	13.55555556	0	9	0.0076	0	4.00E-04	0.932522545	FALSE	0	Bni09G013565	-3.5356	81378	NA	NA	0.484126984
858	6.630098453	28.2316	8.33E-04	0.150827323	0.666666667	12	15	up		FALSE	0.5597	2.4694	Cluster 18	Clustered	6.805555556	Bni09G013685	14.83333333	0	12	4.00E-04	0	0	0.933763548	FALSE	0	Bni09G013685	4.4123	3957318	NA	NA	0.322463768
872	4.23628692	11.4393	0.003071664	0.236055777	0.659322034	60	14	down		FALSE	1.6348	-6.6837	Cluster 3	Clustered	29.34453782	Bni10G013986	63.83333333	0	60	0.0013	0	0	0.961926036	FALSE	0	Bni10G013986	-4.0883	34866332	NA	NA	0.366858238
876	6.4697609	38.4978	2.21E-06	0.154565217	0.833333333	4	14	down		FALSE	0.4892	-1.841		Unclustered	2.7	Bni10G014072	10.5	0	4	0.0037	0	2.00E-04	0.935649872	FALSE	0	Bni10G014072	-3.7633	116	NA	NA	0.403846154
880	6.082981716	19.6366	0.011488867	0.164393064	0.447619048	15	14	down		FALSE	0.6543	-1.9921	Cluster 18	Clustered	7	Bni10G014143	16	0	15	0.0294	0	0.0023	0.940200215	FALSE	0	Bni10G014143	-3.0446	26006848	NA	NA	0.280701754
886	5.687763713	12.6285	0.003414448	0.175816024	0.424242424	12	13	down		FALSE	0.8487	-2.4085	Cluster 19	Clustered	5	Bni10G014218	13.58333333	0	12	0.0486	0	0.0045	0.944849839	FALSE	0	Bni10G014218	-2.838	1654470	NA	NA	0.277210884
889	4.23628692	324.0511	0.007614356	0.236055777	0.592090395	60	13	down		FALSE	1.0499	-9.0637	Cluster 4	Clustered	24.16470588	Bni10G014238	55.65	0	60	0	0	0	0.961926036	FALSE	0	Bni10G014238	-8.6325	225958916	NA	NA	0.31440678
890	6.922644163	55.9357	0	0.144453474	1	2	15	up		FALSE	0.3567	1.034		Unclustered	2	Bni10G014239	9	0	2	0.0418	0	0.0037	0.930321833	FALSE	0	Bni10G014239	2.899	0	NA	NA	0.642857143
891	9.518987342	64.4042	0.00281294	0.105053191	0	2	20	up		FALSE	0.3506	1.7328		Unclustered	0.666666667	Bni10G014240	2.5	0	2	0	0	0	0.89977662	FALSE	0	Bni10G014240	4.9429	40900322	NA	NA	0.5
894	6.88466948	42.2007	0	0.145250255	1	4	18	down		FALSE	0.5347	-1.5389	Cluster 39	Seed	4	Bni10G014279	7.25	0	4	0.044	0	0.004	0.930768594	FALSE	0	Bni10G014279	-2.8779	0	NA	NA	0.604166667
895	4.551336146	27.0831	0.011921873	0.219715698	0.534274194	32	12	down		FALSE	0.5095	-1.4746	Cluster 8	Clustered	12.3625731	Bni10G014288	31.5625	0	32	0.0424	0	0.0038	0.958219575	FALSE	0	Bni10G014288	-2.894	35526586	NA	NA	0.274456522
905	5.962025316	7.6355	0.001457325	0.167728238	0.822463768	24	16	down		FALSE	1.8222	-6.1004	Cluster 34	Clustered	18.67099567	Bni10G014455	39.33333333	0	24	0.013	0	8.00E-04	0.941623232	FALSE	0	Bni10G014455	-3.3478	11015934	NA	NA	0.457364341
925	4.718706048	15.0336	0.017433352	0.211922504	0.490322581	31	12	down		FALSE	0.8284	-2.9312	Cluster 21	Clustered	6.502463054	Bni10G014769	28.41935484	0	31	0.0076	0	4.00E-04	0.956250517	FALSE	0	Bni10G014769	-3.5383	83412080	NA	NA	0.258357771
936	5.232067511	567.2179	0.001435853	0.191129032	0.58974359	13	14	down		FALSE	0.5713	-4.7536		Unclustered	4.8	Bni10G014973	24	0	13	0	0	0	0.95021097	FALSE	0	Bni10G014973	-8.3203	1272108	NA	NA	0.342857143
937	4.272855134	435.6398	0.003495639	0.23403555	0.67444668	71	14	down		FALSE	1.7005	-11.935	Cluster 1	Clustered	34.31707317	Bni10G014999	71.22535211	0	71	0	0	0	0.961495822	FALSE	0	Bni10G014999	-7.0184	79505528	NA	NA	0.382932001
941	5.651195499	16.0124	0.004188811	0.176953708	0.377777778	10	13	down		FALSE	1.5902	-7.1694		Unclustered	4	Bni10G015069	16.9	0	10	3.00E-04	0	0	0.945280053	FALSE	0	Bni10G015069	-4.5084	141246498	NA	NA	0.296491228
947	5.857946554	36.0899	0.076540055	0.170708283	0.458333333	16	14	down		FALSE	0.5047	-1.7305	Cluster 18	Clustered	6.611111111	Bni11G015235	14	0	16	0.0104	0	6.00E-04	0.942847688	FALSE	0	Bni11G015235	-3.4288	36797646	NA	NA	0.269230769
949	4.310829817	71.094	0.001330528	0.231973899	0.747357294	44	14	down		FALSE	1.5162	-9.3195	Cluster 3	Clustered	29	Bni11G015266	61.81818182	0	44	0	0	0	0.961049061	FALSE	0	Bni11G015266	-6.1465	5387506	NA	NA	0.374655647
950	4.82559775	25.0727	0.001049967	0.207228213	0.679487179	13	15	down		FALSE	1.5707	-7.816		Unclustered	8.836363636	Bni11G015270	36.76923077	0	13	0	0	0	0.954992968	FALSE	0	Bni11G015270	-4.9762	1898312	NA	NA	0.334265734
952	4.428973277	41.7942	0.012583248	0.225785964	0.602272727	33	13	down		FALSE	1.5633	-7.104	Cluster 6	Clustered	12.86561265	Bni11G015296	30.33333333	0	33	2.00E-04	0	0	0.959659138	FALSE	0	Bni11G015296	-4.5442	12203968	NA	NA	0.226368159
962	4.184247539	165.752	0.008323365	0.238991597	0.641025641	66	14	down		FALSE	1.4894	-10.5409	Cluster 3	Clustered	27.88689218	Bni11G015496	61.07575758	0	66	0	0	0	0.962538264	FALSE	0	Bni11G015496	-7.0772	223470410	NA	NA	0.324871051
963	5.909985935	50.8499	0.003043897	0.16920514	0.490909091	11	16	down		FALSE	0.4975	-1.4666		Unclustered	4.166666667	Bni11G015520	25.63636364	0	11	0.0371	0	0.0032	0.94223546	FALSE	0	Bni11G015520	-2.9477	3968666	NA	NA	0.340606061
982	4.313642757	24.8722	0.017121733	0.231822628	0.479166667	33	12	down		FALSE	0.549	-1.7855		Unclustered	6.079569892	Bni11G015838	30.27272727	0	33	0.0171	0	0.0011	0.961015968	FALSE	0	Bni11G015838	-3.2522	127560578	NA	NA	0.220968812
995	6.396624473	9.8076	0.003770827	0.156332454	0.4	16	14	down		FALSE	1.6319	-4.9906	Cluster 19	Seed	6	Bni11G015989	15.1875	0	16	0.0285	0	0.0022	0.9365103	FALSE	0	Bni11G015989	-3.0581	45471238	NA	NA	0.292067308
1005	4.853727145	133.4177	0.006897295	0.206027238	0.630672926	72	15	down		FALSE	1.6216	-10.2278	Cluster 3	Clustered	31.69978858	Bni11G016168	62.44444444	0	72	0	0	0	0.954662034	FALSE	0	Bni11G016168	-6.3072	139460202	NA	NA	0.367320261
1013	6.4697609	23.4252	0.001412558	0.154565217	0.5	5	14	down		FALSE	0.9835	-4.6521		Unclustered	2.7	Bni12G016507	8.4	0	5	1.00E-04	0	0	0.935649872	FALSE	0	Bni12G016507	-4.7303	38026	NA	NA	0.341666667
1019	6.389592124	11.2072	1.55E-04	0.156504512	0.6	6	14	down		FALSE	1.6439	-6.6547		Unclustered	3.466666667	Bni12G016675	8	0	6	0.0014	0	1.00E-04	0.936593034	FALSE	0	Bni12G016675	-4.0481	110448	NA	NA	0.347826087
1021	6.385372714	20.635	0.001905488	0.15660793	0.509803922	18	14	down		FALSE	0.6505	-2.0753	Cluster 19	Clustered	5.307692308	Bni12G016715	16.27777778	0	18	0.0203	0	0.0014	0.936642674	FALSE	0	Bni12G016715	-3.1901	31559296	NA	NA	0.295959596
1025	4.845288326	16.8803	0.007022953	0.206386067	0.638918919	75	15	down		FALSE	1.6646	-7.245	Cluster 1	Clustered	34.70128023	Bni12G016773	65.6	0	75	5.00E-04	0	0	0.954761314	FALSE	0	Bni12G016773	-4.3524	285290018	NA	NA	0.38816568
1057	4.503516174	13.83	0.003161628	0.22204872	0.635294118	51	14	down		FALSE	1.585	-6.9577	Cluster 2	Clustered	16.40425532	Bni12G017117	52.39215686	0	51	4.00E-04	0	0	0.958782163	FALSE	0	Bni12G017117	-4.3898	76886384	NA	NA	0.35400106
1068	6.213783404	19.2327	0.009315915	0.160932549	0.333333333	7	13	down		FALSE	0.6872	-2.3556		Unclustered	3	Bni12G017250	8.142857143	0	7	0.0105	0	6.00E-04	0.938661372	FALSE	0	Bni12G017250	-3.4276	160853602	NA	NA	0.262672811
1074	4.153305204	785.5409	0.009640381	0.240772096	0.599590374	63	13	down		FALSE	1.4701	-12.7856	Cluster 4	Clustered	22.36363636	Bni13G017375	57.07936508	0	63	0	0	0	0.962902292	FALSE	0	Bni13G017375	-8.6969	236162856	NA	NA	0.306878307
1080	4.746835443	28.6786	0.001330092	0.210666667	0.632478632	27	13	down		FALSE	0.5319	-2.1129	Cluster 8	Clustered	11.86666667	Bni13G017613	38.18518519	0	27	0.0019	0	1.00E-04	0.955919583	FALSE	0	Bni13G017613	-3.9724	500976	NA	NA	0.326369104
1083	4.817158931	5.2194	7.67E-04	0.207591241	0.834615385	40	15	down		FALSE	1.8533	-5.5516	Cluster 3	Clustered	30	Bni13G017678	72.7	0	40	0.0334	0	0.0027	0.955092248	FALSE	0	Bni13G017678	-2.9955	4486510	NA	NA	0.491216216
1098	5.758087201	17.0768	9.74E-04	0.173668784	0.753787879	33	16	down		FALSE	0.9046	-3.128	Cluster 5	Clustered	22	Bni13G017904	44.09090909	0	33	0.0096	0	5.00E-04	0.944022504	FALSE	0	Bni13G017904	-3.458	33410830	NA	NA	0.400826446
1106	4.440225035	6.2158	0.001382815	0.225213811	0.752136752	27	14	down		FALSE	1.7593	-5.8039	Cluster 29	Clustered	18	Bni13G017968	53.81481481	0	27	0.015	0	0.001	0.959526764	FALSE	0	Bni13G017968	-3.299	2382682	NA	NA	0.371136654
1107	6.109704641	34.6507	0.007058498	0.163674033	0.388888889	9	14	down		FALSE	0.5496	-2.5124		Unclustered	3.428571429	Bni13G017985	12.11111111	0	9	2.00E-04	0	0	0.939885828	FALSE	0	Bni13G017985	-4.571	34517562	NA	NA	0.307692308
1108	4.4092827	43.6067	0.011745292	0.226794258	0.681163679	83	15	down		FALSE	1.5828	-8.6143	Cluster 1	Clustered	41.37835338	Bni13G018026	72.43373494	0	83	0	0	0	0.959890792	FALSE	0	Bni13G018026	-5.4425	247929062	NA	NA	0.373369768
1110	4.724331927	14.8344	0.003329563	0.21167014	0.56980057	27	12	down		FALSE	1.5647	-5.5971	Cluster 10	Clustered	8.433333333	Bni13G018033	26.59259259	0	27	0.0067	0	3.00E-04	0.95618433	FALSE	0	Bni13G018033	-3.5771	7525982	NA	NA	0.268612046
1116	10.52461322	26.2457	0.003305288	0.095015368	0.666666667	6	19	up		FALSE	0.6738	2.4636	Cluster 13	Clustered	3.733333333	Bni13G018160	6	0	6	0.0052	0	3.00E-04	0.887945727	FALSE	0	Bni13G018160	3.6565	1021550	NA	NA	0.6
1130	4.714486639	18.4689	0.00292842	0.212112172	0.547368421	20	15	down		FALSE	0.6786	-2.1434		Unclustered	11.86813187	Bni13G018345	50.55	0	20	0.0221	0	0.0016	0.956300157	FALSE	0	Bni13G018345	-3.1586	8086558	NA	NA	0.380075188
1138	6.511954993	30.7485	3.90E-05	0.153563715	0.822222222	10	16	down		FALSE	0.6671	-2.1436	Cluster 22	Clustered	6.805555556	Bni14G018537	17.8	0	10	0.019	0	0.0013	0.935153471	FALSE	0	Bni14G018537	-3.2134	4474	NA	NA	0.378723404
1149	4.434599156	49.8331	0.00483163	0.225499524	0.701265823	80	15	down		FALSE	1.5751	-8.8069	Cluster 1	Clustered	41.37835338	Bni14G018687	72.85	0	80	0	0	0	0.959592951	FALSE	0	Bni14G018687	-5.5913	152849768	NA	NA	0.383421053
1150	4.371308017	29.7323	0.005336532	0.228764479	0.683529058	82	15	down		FALSE	1.586	-8.0617	Cluster 1	Clustered	41.37835338	Bni14G018689	72.47560976	0	82	0	0	0	0.960337553	FALSE	0	Bni14G018689	-5.083	182953614	NA	NA	0.371669794
1159	5.437412096	19.9334	0.002492496	0.183911019	0.575	16	14	up		FALSE	0.5908	1.7291	Cluster 8	Clustered	10	Bni14G018905	23.1875	0	16	0.0393	0	0.0034	0.947795152	FALSE	0	Bni14G018905	2.9267	2175618	NA	NA	0.313344595
1162	8.64697609	161.0792	0.008415047	0.115647365	0.333333333	3	17	up		FALSE	0.4199	2.5598		Unclustered	2	Bni14G018966	4	0	3	0	0	0	0.910035575	FALSE	0	Bni14G018966	6.0961	4756446	NA	NA	0.407407407
1163	6.185654008	86.618	0.001506561	0.161664393	0.557142857	21	16	down		FALSE	0.4415	-1.3922	Cluster 27	Clustered	9.120879121	Bni14G018989	26.9047619	0	21	0.0224	0	0.0016	0.938992306	FALSE	0	Bni14G018989	-3.1529	2337360	NA	NA	0.316526611
1171	7.310829817	94.5233	5.85E-04	0.136783378	0.563636364	11	15	down		FALSE	0.4127	-2.1863	Cluster 23	Clustered	3.888888889	Bni14G019054	12.54545455	0	11	0	0	0	0.925754943	FALSE	0	Bni14G019054	-5.2971	566818	NA	NA	0.358441558
1103	7.206751055	8.466	0.001270382	0.138758782	0.666666667	3	14	up		FALSE	0.9387	2.6818		Unclustered	1.666666667	Bni13G017941	4.666666667	0	3	0.0463	0	0.0043	0.926979399	FALSE	0	Bni13G017941	2.8569	22505082	Q6L439.2	PSEUDOGENE: RecName: Full=Putative late blight resistance protein homolog R1A-4 [Solanum demissum]	0.518518519
