# Supplementary material for: BnAP2-12 overexpression delays ramie flowering: evidence from AP2/ERF gene expression
Source: Front Plant Sci. 2024 Mar 25;15:1367837. doi: 10.3389/fpls.2024.1367837 (PMC10999622; doi:10.3389/fpls.2024.1367837)
Supplement: Supplementary file 18 [file Table_8.csv]

Table S8 the FPKM values list of clustered genes by MCODE method
gene_id	gene_name	log2FoldChange	MCODE Clusters	MCODE Score	GBN08_MF_1_fpkm	GBN08_MF_2_fpkm	GBN08_MF_3_fpkm	GBN09_FF_1_fpkm	GBN09_FF_2_fpkm
Bni01G000640		-2.157	Cluster 1	34.31707317	29.42	24.69	20.29	4.89	6.29
Bni01G000794		-8.6801	Cluster 1	41.37835338	118.61	74.95	32.79	0.33	0.14
Bni01G000921		-7.9179	Cluster 1	34.31707317	60.61	45.16	28.47	0	0
Bni01G000970	RBL8	-8.2013	Cluster 1	41.37835338	78.68	55.13	29.2	0.19	0.06
Bni01G001112		-9.3726	Cluster 1	41.37835338	181	127.74	57.63	0.35	0.19
Bni01G001158		-8.5327	Cluster 1	41.37835338	103.6	71.93	29.25	0	0
Bni01G001299		-7.7112	Cluster 1	39.47474747	59.7	38.11	18.17	0	0
Bni01G001385		-8.3923	Cluster 1	41.37835338	94.25	64.89	27.02	0.13	0.16
Bni02G002041	GLIP2	-11.3829	Cluster 1	41.37835338	806.8	519.07	150.85	0	0
Bni02G002213		-3.4809	Cluster 1	34	127.17	101.12	74.58	8.03	10.24
Bni02G002505		-9.1573	Cluster 1	41.37835338	163.99	106.25	45.73	0	0
Bni02G002628		-6.4071	Cluster 1	34.7641196	22.66	16.46	8.21	0.06	0.07
Bni02G002730	RPL21M	-5.8513	Cluster 1	40.54444444	13.83	10.86	7.38	0	0
Bni02G003323		-5.5487	Cluster 1	33.70981508	65.28	44.35	31.81	1.31	0.77
Bni02G003331		-6.7095	Cluster 1	34.31707317	25.75	18.99	13.04	0.25	0.31
Bni03G003668		-6.0608	Cluster 1	36.52729384	15.7	13.97	7.2	0	0
Bni03G003942		-3.963	Cluster 1	39.77851606	20.33	16.92	10.2	1.41	1.11
Bni03G004265	BnAP2-10	-4.3147	Cluster 1	34.31707317	24.06	20.64	14.98	1.38	0.7
Bni03G004590		-1.8693	Cluster 1	38.58773784	199.75	162.83	116.01	44.26	42.62
Bni03G004754		-5.7574	Cluster 1	34.94744745	11.93	11.01	7.26	0.06	0.21
Bni03G004916		-5.9876	Cluster 1	41.37835338	94.97	63.71	32.08	1.18	0.55
Bni04G005400	WNK11	-4.3517	Cluster 1	41.37835338	56.2	42.53	24.43	2.5	2.22
Bni04G005656	MMD1	-8.1835	Cluster 1	41.37835338	77.71	54.95	28.17	0.03	0.14
Bni04G005733		-9.4753	Cluster 1	34.31707317	3373.48	2248.26	801.96	2.59	3.01
Bni04G005787		-3.2157	Cluster 1	40.3172988	56.55	42.41	27.26	4.29	5.04
Bni04G005797		-9.4457	Cluster 1	40.27937095	195.92	126.72	62.9	0	0
Bni04G006551		-7.771	Cluster 1	40.73995772	56.33	44.78	20.32	0	0
Bni05G007114		-9.3719	Cluster 1	34.31707317	169.24	135.47	62.82	0.11	0.4
Bni05G007356		-7.5808	Cluster 1	41.37835338	53.37	36.34	16.65	0	0
Bni05G007457		-5.3748	Cluster 1	41.37835338	9.58	7.67	4.83	0.12	0
Bni05G007834		-2.8996	Cluster 1	36.68414634	18.33	15.63	11.16	1.51	1.91
Bni05G007954		-8.7595	Cluster 1	41.37835338	115.81	84.3	39.91	0.07	0
Bni05G008000		-9.6792	Cluster 1	33.84684685	222.36	143.58	87.66	0.33	0
Bni05G008150		-7.8977	Cluster 1	41.37835338	68.85	41.03	21.66	0.48	0.3
Bni05G008181		-6.0657	Cluster 1	34.50641026	237.76	171.91	94.09	2.55	2.36
Bni06G008820	SPO22	-5.7087	Cluster 1	34.31707317	12.08	10.37	7.16	0.23	0.16
Bni06G009244	AG22	-6.6854	Cluster 1	41.37835338	27.58	19.15	9.62	0.12	0
Bni06G009461		-7.1921	Cluster 1	36	38.15	30.17	13.36	0	0
Bni06G009809		-7.6337	Cluster 1	41.51304348	51.66	40.21	17.59	0	0
Bni06G009869		-7.4074	Cluster 1	41.37835338	47.17	31.4	15.95	0	0
Bni07G010080	WNK11-1	-9.3283	Cluster 1	34.31707317	172.13	120.42	64.18	0.24	0
Bni07G010527		-8.4079	Cluster 1	41.37835338	96.48	64.6	26.88	0.47	0.26
Bni07G010961		-6.6342	Cluster 1	34	27.71	17.33	9.8	0	0
Bni07G011075		-9.8669	Cluster 1	34.31707317	254.6	172.5	89.78	0.45	0.08
Bni08G011625		-9.175	Cluster 1	41.37835338	161.32	106.46	53.2	0.08	0.17
Bni08G011639		-11.0746	Cluster 1	41.37835338	649.67	399.01	144.11	0.31	0.08
Bni08G012482		-2.4957	Cluster 1	41.37835338	28.51	22.58	15.87	4.42	3.94
Bni09G012814		-5.4951	Cluster 1	33.70981508	10.66	7.66	5.9	0.4	0.09
Bni09G012892		-3.9768	Cluster 1	34.94744745	282.24	240.38	142.45	15.42	12.89
Bni09G013038		-3.3471	Cluster 1	39.55555556	62.9	47.47	27.51	4.34	5.49
Bni09G013049	CDC27B	-7.8411	Cluster 1	41.37835338	61.22	42.95	22.76	0	0
Bni09G013237		-6.5246	Cluster 1	41.37835338	24.12	17.86	8.76	0	0
Bni09G013541	GLOX1	-7.3443	Cluster 1	41.37835338	43.34	32.09	15.05	0.03	0.13
Bni10G014879		1.8107	Cluster 1	40.73995772	8.81	10.43	12.1	34.2	38.38
Bni10G014926		-6.8298	Cluster 1	41.37835338	30.87	19.98	11.51	0.18	0.13
Bni10G014999		-11.935	Cluster 1	34.31707317	1182.48	675.55	307.5	0	0
Bni11G015467	A6	-8.4062	Cluster 1	34.31707317	82.81	66.09	38.56	0	0
Bni11G015739		-8.4154	Cluster 1	41.37835338	95.72	64.14	29.21	0	0
Bni11G015763		-5.2836	Cluster 1	34.31707317	158.04	121.28	72.57	2.84	2.55
Bni12G016773		-7.245	Cluster 1	34.70128023	40.52	30.47	12.7	0.48	0.35
Bni12G016846	SRF5	-6.204	Cluster 1	41.37835338	104.56	74.29	43.05	0.84	0.52
Bni12G016961		-1.3417	Cluster 1	41.37835338	69.7	56.89	45.09	21.24	23.73
Bni13G017666		-3.2264	Cluster 1	41.37835338	63.18	46.32	31.69	5.09	4.54
Bni13G017701		-9.3329	Cluster 1	39.74489796	177.16	131.73	47.66	0	0
Bni13G017757		-3.8682	Cluster 1	38.74086379	20.05	13.94	10.17	1.31	0.71
Bni13G017923		-1.1845	Cluster 1	34	91.29	85.21	63.71	33.14	36.94
Bni13G018026		-8.6143	Cluster 1	41.37835338	105.94	75.79	34.98	0	0
Bni13G018312	ABCG26	-8.0422	Cluster 1	37.73519164	70.45	48.42	28.15	0.03	0.08
Bni14G018416		-2.7159	Cluster 1	41.37835338	43.04	32.66	23.14	5.18	4.66
Bni14G018687		-8.8069	Cluster 1	41.37835338	120.15	88.1	40.38	0	0
Bni14G018689		-8.0617	Cluster 1	41.37835338	70.02	51.03	27.22	0	0
Bni14G018702	MYB86	-6.3743	Cluster 1	34.41666667	19.37	15.99	11.48	0.49	0.13
Bni14G019027		-6.496	Cluster 1	41.51304348	24.35	16.45	10.47	0	0
Bni14G019032		-5.496	Cluster 1	39.70401691	11.6	8.08	5.3	0	0.1
Bni14G019158		-7.4673	Cluster 1	41.37835338	48.36	31.69	17.66	0	0
Bni01G000222	bHLH1	-5.658	Cluster 10	8.854907539	153.08	161.26	142.83	3.66	1.84
Bni01G000514		-1.5674	Cluster 10	9.702898551	52.31	55.02	53.98	19.17	17.34
Bni01G001684		-10.6297	Cluster 10	9.786628734	792.27	810.11	788.54	0.63	0.16
Bni01G001710	AG8	-2.9173	Cluster 10	8.166666667	133.59	128.26	125.02	23.18	11.16
Bni01G001921		-1.0859	Cluster 10	8.298245614	231.99	237.21	228.94	118.95	99.33
Bni02G003049		-1.262	Cluster 10	9.847619048	60.71	54.54	53.76	25.48	22.01
Bni03G004313		-1.9279	Cluster 10	9	35.07	38.5	36.32	11.68	6.54
Bni03G004672	MYB21	-3.9124	Cluster 10	8.218390805	76.68	78.67	70.65	6.96	3.34
Bni04G006309		-2.6322	Cluster 10	8.672727273	38.08	44.53	47.83	8.25	5.81
Bni06G008735		-2.854	Cluster 10	8.739130435	40.14	36.62	42.58	5.92	5.22
Bni06G009556		-1.5944	Cluster 10	9.76284585	127.85	137.69	134.67	46.44	42.34
Bni07G011070		-2.1682	Cluster 10	8.455882353	105.89	96.44	102.85	26.25	18.65
Bni08G012258		-1.2039	Cluster 10	9.586206897	199.85	192.34	185.14	83.39	82.6
Bni10G014483		-3.5284	Cluster 10	8.962962963	30.77	28.86	26.85	2.76	1.58
Bni10G014852		-1.2185	Cluster 10	8.218390805	110.81	111.79	106.53	50.46	43.93
Bni11G015418		-1.3011	Cluster 10	8	46.07	51.85	46.77	20.63	18.08
Bni11G015540		-1.1668	Cluster 10	8.590909091	1457.98	1575.77	1493.26	740.79	595.52
Bni12G016947		-1.1663	Cluster 10	8.672727273	94.9	84.29	85.17	42.06	36.45
Bni12G017218		-1.3234	Cluster 10	8.577011494	104.55	105.5	110.47	43.84	40.94
Bni13G018033		-5.5971	Cluster 10	8.433333333	25.95	23.87	22.71	0.56	0.09
BniUnG019474		-1.0606	Cluster 10	9.194805195	131.22	129.03	127.1	66.5	56.52
Bni01G000529		-1.677	Cluster 11	5.571428571	119.94	119.32	126.81	51.98	23.98
Bni03G004190		2.0766	Cluster 11	4.464285714	12.84	12.05	12.6	37.75	67.52
Bni03G004361		1.4154	Cluster 11	5	227.6	229.72	226.92	494.6	714.28
Bni03G004735		3.4725	Cluster 11	5.571428571	2.02	1.87	2.32	12.85	30.8
Bni04G006167		3.5156	Cluster 11	5.571428571	3.48	3.41	3.49	19.9	47.7
Bni05G007855		2.1994	Cluster 11	5.571428571	8.73	8.96	9.4	29.36	52.56
Bni12G017223		3.0572	Cluster 11	4.464285714	2.25	1.85	1.61	10.01	22.59
Bni13G017784		-1.1515	Cluster 11	4.464285714	73.74	76.54	80.5	43.54	24.78
Bni13G017938		-3.567	Cluster 11	5	57.68	60.25	59.91	10.38	0
Bni14G019064		-1.0998	Cluster 11	4.761904762	294.97	305.65	310.09	170.65	111.37
Bni01G001427		-1.8883	Cluster 12	5	65.31	53.27	38.04	17.93	9.82
Bni04G006197		-1.8531	Cluster 12	5	69.97	59.28	44.76	21.13	11.02
Bni05G007358		-2.0289	Cluster 12	5	119.28	108.52	73.47	31.06	18.41
Bni06G009309		-1.4303	Cluster 12	5	112.79	101.45	70.36	43.22	27.06
Bni09G013254		-2.1478	Cluster 12	5	274.32	228.96	150.05	65.16	32.98
Bni11G015804		-1.3158	Cluster 12	5	613.33	555.31	390.87	248.05	168.39
Bni01G000826		-1.9103	Cluster 2	17.90526316	531.81	564.76	496.53	138.26	143.06
Bni01G000903		-6.5094	Cluster 2	17.09528215	87.79	93.69	93.4	0.69	1.22
Bni01G000926		-5.5489	Cluster 2	17.31010453	8.33	8.86	8.67	0.19	0.16
Bni01G001264		-3.8187	Cluster 2	16.68817204	82.01	101.29	93.9	5.81	7.39
Bni01G001668		-2.4287	Cluster 2	19.05882353	21.75	20.98	21.65	3.56	3.95
Bni02G002130		-7.8993	Cluster 2	16.19148936	209.98	259.48	251.84	0.57	0.71
Bni02G002431		-5.4925	Cluster 2	17.8048048	7.61	7.76	8.7	0	0
Bni02G002958		-1.881	Cluster 2	17.27536232	44.6	47.13	46.63	12.04	12.74
Bni02G002961		-3.1691	Cluster 2	17.98666667	87.25	91.15	80.19	7.93	10.52
Bni02G003255		-1.3948	Cluster 2	18	41.12	43.2	43.12	16.46	15.85
Bni02G003546		-6.8929	Cluster 2	17.90526316	20.15	25.47	21.17	0.05	0
Bni03G003643		-5.8932	Cluster 2	16.93915344	10.83	10.2	12.09	0	0
Bni03G003725		-7.0389	Cluster 2	18.09659091	24.16	26.86	22.33	0	0
Bni03G004344		3.6539	Cluster 2	19.49275362	1.3	0.87	1.15	11.04	14.27
Bni03G004478		-8.0683	Cluster 2	18.22307692	51.12	48.11	50.33	0.15	0.15
Bni03G004998		-5.372	Cluster 2	17.09528215	40.92	40.53	43.3	1.24	0.89
Bni04G005255		-1.3834	Cluster 2	18.11965812	41.27	41.37	43.75	15.65	16.38
Bni04G005355		-8.1709	Cluster 2	17.8048048	54.12	49	56.62	0	0.18
Bni04G006509		-3.1341	Cluster 2	17.90526316	16.86	18.63	16.89	2.29	2.29
Bni05G006858		-1.0942	Cluster 2	18.54940711	67.66	64.62	70.3	30.75	31.86
Bni05G007668		-1.055	Cluster 2	17.90526316	92.57	102.05	102.84	46.11	48.88
Bni06G008752		-4	Cluster 2	17.90526316	54.11	60.03	54.53	3.83	2.63
Bni06G008984		-5.7064	Cluster 2	18.87931034	9.28	8.81	11.48	0	0
Bni06G009280		-1.9416	Cluster 2	17.65538462	27.29	29.64	29.93	6.83	7.57
Bni06G009644		-1.6016	Cluster 2	16.73157895	181.31	193.83	198.38	55.09	70.49
Bni07G010918		-5.2008	Cluster 2	16.1627907	37.56	35.27	38.16	0.63	0.56
Bni08G011708		-4.9912	Cluster 2	17.71266003	31.83	30.11	34	0.52	0.65
Bni08G011898		-2.4649	Cluster 2	16.12765957	16.08	16.74	16.97	3.19	2.72
Bni08G011915		-2.1253	Cluster 2	19.16666667	27.05	25.53	26.12	6.36	5.76
Bni08G011972		-5.6031	Cluster 2	17.83251232	7.6	9.36	9.87	0.18	0
Bni08G012064	RAX2	-5.1198	Cluster 2	17.83251232	31.02	34.57	39.48	1.39	0.93
Bni09G013126		-6.3719	Cluster 2	18.07862903	14.09	15.23	16.7	0.28	0.34
Bni09G013356		-1.6443	Cluster 2	19.41666667	49.57	52.2	48.66	14.6	16.77
Bni09G013632		-4.8912	Cluster 2	16.9005848	375.63	337.19	270.99	12.53	8.64
Bni09G013828		4.5328	Cluster 2	18.19365079	1.23	0.8	0.99	22.19	24.39
Bni10G014231		-5.433	Cluster 2	17.92333333	7.47	8.44	8.98	0	0
Bni11G015447		-2.0108	Cluster 2	16.51970443	23.09	24.24	26.05	5.68	5.82
Bni12G016585		-5.433	Cluster 2	17.92333333	7.48	8.12	8.93	0	0.15
Bni12G016838	bZIP35	-5.6815	Cluster 2	17.83251232	44.58	51.88	57.56	1.04	0.69
Bni12G017117		-6.9577	Cluster 2	16.40425532	23.61	21.99	23.46	0.1	0.06
Bni13G017913		-6.097	Cluster 2	19.05882353	13.48	12.2	12.68	0.25	0.31
Bni01G000294		-8.2601	Cluster 3	27.88689218	69.14	60.58	40.14	0	0
Bni01G001015		-3.4538	Cluster 3	28.99393939	46.6	32.95	19.21	3.02	2.72
Bni01G001145	PI1	-7.827	Cluster 3	25.67045455	249.7	224.8	210.17	0.62	0.57
Bni02G002214		-8.8991	Cluster 3	30.94128788	149.65	85.59	27.77	0	0
Bni02G002264		-7.3446	Cluster 3	26.67687075	43.89	32.57	13.29	0.24	0.5
Bni02G002428		-5.66	Cluster 3	27.83737374	13.67	8.51	5.26	0	0
Bni02G002592		-9.3899	Cluster 3	28.17813765	152.75	118.98	99.53	0	0
Bni02G002593		-7.8162	Cluster 3	27.88689218	49.66	41.34	34.41	0	0
Bni02G002762		-6.0981	Cluster 3	29.34453782	14.99	11.76	11.2	0	0.21
Bni02G002838		-7.4366	Cluster 3	29.68181818	42.73	33.04	19.82	0	0
Bni03G004263		-4.674	Cluster 3	26.52439024	29.01	24.65	22.79	1.34	1.2
Bni03G004514		-3.4072	Cluster 3	25.56818182	47.38	47.11	34.06	4.16	4.27
Bni03G004537		-5.9376	Cluster 3	27.88689218	12.79	12.01	9.42	0	0
Bni03G004587		-6.7591	Cluster 3	27.69892473	29.34	18.05	12.96	0	0.45
Bni03G004755		-17.0524	Cluster 3	28.01782531	31040.07	29652.25	14649.78	0	0
Bni03G004991		-7.5641	Cluster 3	26.48902439	38.6	36.94	28.61	0.09	0
Bni04G005411		-4.6983	Cluster 3	29.34453782	133.39	98.96	81.28	4.13	4.41
Bni04G005530		-6.2322	Cluster 3	25.80788177	1882.06	1460.6	392.89	14.12	18.99
Bni04G005542		-5.2399	Cluster 3	27.00178253	40.63	41.09	32.41	0.78	0.55
Bni04G005747		-7.0821	Cluster 3	29.22621564	39.28	25.19	11.14	0.16	0.33
Bni04G005756		-5.1213	Cluster 3	26.65240642	38.4	39.45	27.94	1.17	0.96
Bni04G005820		-5.8642	Cluster 3	27.60483871	597.8	445.2	272.46	8.93	6.23
Bni04G006099		-7.1195	Cluster 3	29.8974359	37.69	26.79	11.7	0.02	0
Bni04G006240		-1.1419	Cluster 3	26	168.92	154.84	132.03	67.99	68.92
Bni04G006392		-1.3244	Cluster 3	27.06116643	79.02	75.13	68.97	26.86	31.94
Bni04G006580		-8.7041	Cluster 3	30.0852459	109.49	80.06	42	0.1	0.13
Bni05G006717		-10.579	Cluster 3	27.88689218	355.98	289.74	201.59	0.09	0
Bni05G006819		-5.7567	Cluster 3	26.10810811	10.9	11.09	7.64	0	0.29
Bni05G007314		-3.1941	Cluster 3	30.94128788	118.91	84.58	44.3	9.42	9.49
Bni05G007961		-8.5915	Cluster 3	27.25825826	80.77	73.07	59.98	0.47	0.39
Bni05G008028		-2.0076	Cluster 3	29.34453782	34.25	29.19	28.39	6.66	7.72
Bni05G008126		-1.4618	Cluster 3	31.83865546	51.13	46.35	35.62	13.77	17.57
Bni05G008172		-4.6292	Cluster 3	31.19860627	72.67	50.7	25.46	1.59	1.74
Bni06G008350		-1.9158	Cluster 3	31.69978858	78.18	62.96	41.44	15.2	16.58
Bni06G008660		-9.4086	Cluster 3	27.21254355	146.17	128.48	102.55	0	0.08
Bni06G008759		-1.8302	Cluster 3	27.80769231	86.96	78.9	69.51	21.78	21.64
Bni06G008801		-9.0225	Cluster 3	27.88689218	1815.24	1290.05	808.64	2.52	2.3
Bni06G008910		-1.9935	Cluster 3	25.93121693	62.28	51.81	29.6	11.52	11.9
Bni06G009255		-10.9704	Cluster 3	29.51871658	550.58	326.75	232.56	0	0
Bni06G009566		-1.3459	Cluster 3	28.67045455	53.43	45.61	39.18	18.22	17.73
Bni06G009959		-9.7464	Cluster 3	30.45873016	265.49	165.86	43.59	0.13	0
Bni07G010211		-7.9054	Cluster 3	28.69390244	51.34	44.82	36.79	0.39	0.37
Bni07G010303		-7.2629	Cluster 3	28.99634146	45.12	27.71	11.86	0	0
Bni07G010513		-8.1296	Cluster 3	30.45873016	79.78	56.17	18.92	0	0
Bni07G011046		-1.872	Cluster 3	29.29759615	105	91.85	67.78	21.8	25.66
Bni07G011222		-7.2286	Cluster 3	28	43.62	27.96	11.17	0.13	0.27
Bni07G011256		-1.095	Cluster 3	28.8969697	222.04	181.72	136.88	82.36	85.99
Bni08G011480		-9.8157	Cluster 3	29.47118644	243.29	174.14	81.86	0.05	0.43
Bni08G011529		-6.3449	Cluster 3	30.45873016	22.95	14.94	6.66	0.2	0
Bni08G011705		-12.6987	Cluster 3	28.74050263	1938.35	1328.09	412.35	0	0
Bni08G011725		-12.3007	Cluster 3	27.88689218	1262.77	975.85	555.97	0	0
Bni08G011950		-7.1383	Cluster 3	30.74468085	39.29	27.39	12.37	0.02	0
Bni08G011954		-3.026	Cluster 3	28.66086957	108.96	77.96	45.65	10.01	8.83
Bni08G012151		-7.4976	Cluster 3	26	53.04	34.74	12.21	0.13	0
Bni08G012601		-6.2788	Cluster 3	31.92912514	20.86	14.92	6.97	0	0
Bni09G013054		-2.5486	Cluster 3	25.93121693	63.62	50	26.85	8.19	7.78
Bni09G013500		-1.3113	Cluster 3	29.87903226	87.09	75.13	54.88	28.89	28.68
Bni10G013986		-6.6837	Cluster 3	29.34453782	23.61	17.58	15.18	0	0
Bni10G014345		-1.3872	Cluster 3	26.13333333	160.99	158.17	134.8	53.25	62.32
Bni10G014356		-6.6031	Cluster 3	25.93121693	1570.74	974.94	226.87	10.98	8.43
Bni11G015266		-9.3195	Cluster 3	29	165.49	103.18	85.51	0	0.2
Bni11G015496		-10.5409	Cluster 3	27.88689218	333.74	303.04	189.34	0.31	0.23
Bni11G015721		-7.0184	Cluster 3	31	401.48	274.55	104.73	0.84	2.58
Bni11G016168		-10.2278	Cluster 3	31.69978858	379.22	220.68	62.66	0	0
Bni12G016906	FAR2	-9.205	Cluster 3	27.88689218	778.9	591.45	407.5	0.79	0.59
Bni12G016983		-6.3146	Cluster 3	28.44367015	94.73	79.21	66.36	1.23	0.66
Bni12G017066		-6.2082	Cluster 3	29.34453782	16.79	12.65	10.56	0.01	0.04
Bni12G017251		-1.0495	Cluster 3	25.96572581	186.38	174.89	169.95	81.88	88.35
Bni13G017678		-5.5516	Cluster 3	30	11.45	9.82	5.44	0	0
Bni13G017703		-5.4962	Cluster 3	30.94128788	11.88	8.58	4.37	0.5	0.31
Bni13G017738	bHLH101	-7.8047	Cluster 3	27.88689218	50.12	41.47	33.48	0.15	0
Bni13G018027		-7.4682	Cluster 3	30.45873016	50.82	33.53	13.49	0	0
Bni13G018234		-8.0829	Cluster 3	30.94128788	81.61	50.14	18.22	0	0.05
Bni01G000946		-11.0693	Cluster 4	24.50774411	567.08	408.64	214.01	0.06	0
Bni01G001414		-4.0896	Cluster 4	23.92615385	224.31	174.82	165.58	8.66	13.05
Bni01G001526		-3.6993	Cluster 4	23.79032258	36.74	31.44	29.85	1.62	3.02
Bni02G002591		-5.3738	Cluster 4	20.80786749	9.04	8.21	5.93	0.11	0.09
Bni02G002817		-6.0588	Cluster 4	24.6031746	13.25	12.41	12.35	0.3	0.2
Bni03G003648		-6.7327	Cluster 4	25.50802139	22.96	17.85	17.62	0	0
Bni03G003714		-11.3041	Cluster 4	21.16110623	616.7	522.07	261.78	0	0
Bni03G004179		3.2298	Cluster 4	23.48484848	5.51	6.04	7.04	52.75	64.8
Bni04G006040		-7.5372	Cluster 4	24.24324324	42.54	31.17	28.6	0	0.46
Bni04G006318	MYB29	-8.3807	Cluster 4	23.97849462	64.68	61.6	57.56	0.18	0
Bni04G006369		-7.7566	Cluster 4	24.98571429	43.67	39.89	36.24	0	0
Bni05G007284		-5.3869	Cluster 4	23	218.91	173.54	110.57	4.6	2.57
Bni05G007990		-2.0138	Cluster 4	23.40096618	49.54	46.96	37.21	11.1	10.64
Bni05G008230		-3.4949	Cluster 4	21.54415653	25.53	24.4	18.43	1.84	1.55
Bni06G008713		-5.2649	Cluster 4	23.34845735	321.37	253.15	179.09	6.91	5.7
Bni07G010210		-5.3738	Cluster 4	20.80786749	8.63	8.5	6.44	0	0.09
Bni07G010239		-3.4068	Cluster 4	23.85	22.88	20.6	19.56	2.34	1.92
Bni07G010588		-7.9048	Cluster 4	24.6031746	48.48	42.14	42.7	0	0
Bni07G011230		-12.1538	Cluster 4	22.33333333	1166.65	882.81	473.5	0.08	0
Bni08G011404		-7.721	Cluster 4	21.01023018	46.78	42.24	28.06	0.05	0
Bni08G011490	PKS-A	-5.3178	Cluster 4	25.27464009	555.46	431.5	274.22	12.31	8.7
Bni08G012453	SOC3	4.8038	Cluster 4	23.00689655	0.79	1.29	1.62	37.05	37.16
Bni09G013112		-7.5373	Cluster 4	22.33333333	43	34.43	25.63	0	0
Bni09G013359		-6.136	Cluster 4	21.56270396	15.7	12.96	10.24	0	0
Bni10G014101		-5.1345	Cluster 4	23.79032258	58.89	52.25	48.14	0.97	1.92
Bni10G014238		-9.0637	Cluster 4	24.16470588	588.51	582.78	442.35	0.59	0.74
Bni10G014370		-12.2909	Cluster 4	22.36363636	1098.6	973.05	707.36	0	0
Bni11G015263		-9.5206	Cluster 4	20.80786749	182.44	136.47	88.98	0.33	0.06
Bni11G016163	FCA4	-3	Cluster 4	20.54347826	108.43	104.54	101.29	10.58	15
Bni12G017322		-4.5702	Cluster 4	22.5	71.4	63.86	44.23	3.08	1.76
Bni13G017375		-12.7856	Cluster 4	22.36363636	1579.28	1352.34	983.69	0	0
Bni14G018863		-2.0317	Cluster 4	21.16071429	27.91	25.01	21.17	5.92	5.69
Bni01G000751		-6.7362	Cluster 5	22	30.61	21.25	6.68	0	0
Bni02G002418		-6.7114	Cluster 5	22	30.21	21.4	7.24	0	0
Bni04G005615		-5.6602	Cluster 5	25	13.78	9.75	4.04	0	0
Bni04G005731		-7.4077	Cluster 5	22	46.84	36.23	10.82	0	0
Bni06G009610		-6.2111	Cluster 5	21	21.53	12.79	5.65	0	0
Bni08G011559		-1.8363	Cluster 5	23.92473118	51.16	36.54	24.55	9.87	10.77
Bni08G012547		-3.1371	Cluster 5	21.67816092	24.72	17.09	11.14	1.95	2.12
Bni09G012844		-5.9403	Cluster 5	25.10887097	16.98	11.8	5.17	0.04	0
Bni09G013408		-3.7318	Cluster 5	22	58.04	44.21	18.01	2.57	3.35
Bni10G014925		-5.9403	Cluster 5	25.10887097	16.74	11.87	5.48	0	0.03
Bni10G015100		-9.3504	Cluster 5	22	198.06	135.07	28.34	0	0
Bni11G015928		-8.5273	Cluster 5	22	117.43	68.44	19.41	0	0
Bni12G016998		-4.3168	Cluster 5	22.39153439	30.4	19.19	11.14	0.73	0.95
Bni13G017596	NAC56	-5.5532	Cluster 5	25.10887097	12.79	8.68	3.55	0	0
Bni13G017904		-3.128	Cluster 5	22	36.48	28.89	14.39	2.56	2.78
Bni13G018290		-6.4078	Cluster 5	22	24.41	16.55	5.91	0.02	0
Bni01G000166		-1.6465	Cluster 6	14	110.81	101.47	70.68	33.5	26.24
Bni01G000976		-3.4415	Cluster 6	12.3	146.57	111.51	68.08	11.54	8.45
Bni02G003175		-7.2508	Cluster 6	12.6	122.45	72.19	35.27	1.48	0
Bni05G007394		-4.5817	Cluster 6	14.77941176	220.8	156.25	91.29	8.78	4.5
Bni06G008597		-4.1321	Cluster 6	13.88333333	156.97	115.87	70.17	7.92	4.53
Bni07G010767		-3.3285	Cluster 6	12.6	63.3	45.41	27.93	6.02	3.44
Bni08G011557		-1.6046	Cluster 6	14.77941176	142.91	130.19	88.76	43.16	36.19
Bni08G012410		-4.1282	Cluster 6	14.77941176	187.5	147.77	85.33	10.33	6.28
Bni09G013563		-3.8015	Cluster 6	14.77941176	25.99	22.7	14.36	1.65	0.59
Bni09G013789		-1.3824	Cluster 6	14.77941176	86.77	79.62	57.02	30.43	26.73
Bni10G014813		-3.0481	Cluster 6	14	50.66	35.79	25.48	5.85	3.28
Bni10G014855		-1.8745	Cluster 6	14	233.65	184.73	133.27	58.47	41.87
Bni11G015296		-7.104	Cluster 6	12.86561265	100.86	69.48	37.45	0.74	0.18
Bni12G016466		-4.2411	Cluster 6	12.86561265	256.39	184.36	99.8	12.79	5.53
Bni12G016993		-3.4101	Cluster 6	12.87619048	21.66	14.84	10.76	1.86	0.77
Bni14G018457		-6.2795	Cluster 6	12.98701299	235.84	161.59	69.43	2.61	0.78
Bni01G000448		-5.372	Cluster 7	15.57777778	6.81	7.68	7.82	0	0
Bni01G000892		6.5092	Cluster 7	14.45960784	1.35	1.47	0.68	86.09	95.03
Bni02G003503		-5.372	Cluster 7	15.57777778	6.62	7.71	8.22	0.16	0.39
Bni03G003716		-4.1344	Cluster 7	15.93613933	18.19	17.84	16.61	0.99	1.15
Bni04G005602		-5.372	Cluster 7	15.57777778	7.39	7.63	7.57	0.16	0.4
Bni04G005987		-4.3761	Cluster 7	14.36060606	91.52	99.28	91.3	5.43	4.38
Bni05G007225		-10.1827	Cluster 7	15.64444444	232.03	209.12	204.17	0	0
Bni05G007790		-5.7553	Cluster 7	15.60860215	9.41	11.34	10.14	0	0
Bni08G011794	MYB100	-2.6857	Cluster 7	14.54545455	22.46	23.88	22.43	3.24	4.04
Bni08G011973		-6.6813	Cluster 7	15.9714795	16.81	20.94	19.13	0.06	0
Bni01G000375		-1.6323	Cluster 8	10.3956044	67.95	51.61	33.94	19.4	13.79
Bni01G000582		-3.6826	Cluster 8	11.26847291	24.7	19.9	12.62	1.61	0.54
Bni01G000904		-6.1055	Cluster 8	11	26.51	34.41	43.38	0.86	0
Bni01G000910		-2.3077	Cluster 8	12	40.24	39.88	32.26	7.71	6.72
Bni01G001017		-3.5113	Cluster 8	12.06521739	28.7	27.1	30.09	3.02	1.9
Bni01G001295		-1.0201	Cluster 8	11.4	129.83	107.03	84.14	53.43	52.39
Bni01G001398		-1.065	Cluster 8	11.66666667	123.15	105.43	81.16	51.99	46.14
Bni01G001692		-4.507	Cluster 8	10.29032258	933.83	996.14	881.68	47.86	34.5
Bni01G001716		-1.5626	Cluster 8	11.42631579	111.59	90.7	64.45	31.99	27.65
Bni01G001762		-1.3153	Cluster 8	10	53.22	54.16	62.27	23.79	20.51
Bni01G001804		-1.1213	Cluster 8	10.15384615	105.25	89.51	64.2	41.45	37.55
Bni02G002310		-1.551	Cluster 8	12	192.8	142.72	101.11	50.26	49.13
Bni02G002997		-1.7222	Cluster 8	11	141.1	165.91	170.85	53.03	42.97
Bni02G003373		-2.0121	Cluster 8	10.76470588	46.11	43.65	50.06	11.78	11.12
Bni02G003398		-2.619	Cluster 8	10.1754386	65.02	52.36	30.55	8.56	6.51
Bni02G003421		-1.251	Cluster 8	10.51648352	143.12	133.92	125.26	60.28	51.82
Bni03G004235		-6.3284	Cluster 8	11.3	54.75	39.95	26.21	0.69	0.48
Bni03G004390		-5.6968	Cluster 8	10.3956044	40.29	27.3	10.67	0.67	0.36
Bni03G004630		-5.9134	Cluster 8	11	24.65	31.77	34.33	0.52	0.5
Bni03G004665		-1.5887	Cluster 8	11	52.84	60.38	64.49	21.81	17.06
Bni03G004897		-1.1701	Cluster 8	10	52.02	57.37	54.1	24.61	23.25
Bni03G005047		-1.6138	Cluster 8	11	155.41	162.28	139.53	54.49	45.02
Bni04G005307		-1.7628	Cluster 8	10.45614035	31.53	29.49	25.78	9.3	7.58
Bni04G005465		-3.2236	Cluster 8	11	85.25	105.39	120.39	14.99	7.26
Bni04G005870		-1.4048	Cluster 8	11.50793651	169.59	144.81	112.02	56.46	50.97
Bni04G006216		-1.9392	Cluster 8	10	327.22	253.87	175.29	77.02	53.69
Bni05G006835		-1.9337	Cluster 8	11	88.41	94.88	110.79	28.7	21.53
Bni05G006853		-3.0591	Cluster 8	10.60344828	29.71	29.55	27.56	3.92	3.46
Bni05G007029		4.0547	Cluster 8	11.85	0.51	1	0.94	14.14	18.91
Bni05G007059		-2.9601	Cluster 8	10	54.42	39.57	23.02	7.04	3.01
Bni05G007484	MYB107	-2.4245	Cluster 8	10.31578947	36.28	29.15	24.42	6.42	5.11
Bni05G007811		-2.5409	Cluster 8	10.51648352	65.58	63.77	63.03	13.88	8.44
Bni05G007879		-1.5378	Cluster 8	11.1	98.43	96.56	94.28	37.15	28.59
Bni05G008065		-2.6886	Cluster 8	11	29.73	35.82	40.89	7.37	4.35
Bni06G008903		-1.6623	Cluster 8	11	152.05	159.88	175.29	58.92	43.43
Bni06G009222		-2.0883	Cluster 8	11	23.2	24.55	29.09	7.2	4.78
Bni06G009528		-2.1725	Cluster 8	10.3956044	159.33	112.5	68.16	30.01	20.22
Bni07G010827		-2.4444	Cluster 8	11.50793651	203.65	158.3	105.05	33.08	23.71
Bni07G011218		-5.1185	Cluster 8	12.37894737	66.01	51.33	40.16	1.59	1.46
Bni08G011498		-2.6968	Cluster 8	11	27.19	28.78	31.53	5.94	2.89
Bni08G012141	bHLH70	1.6091	Cluster 8	11.54285714	15.94	15.86	20.08	47.25	58.29
Bni08G012409		-1.588	Cluster 8	10	76.76	56.82	38.43	21.28	17.37
Bni09G012957		-1.7737	Cluster 8	10.76470588	41.96	40.73	46.34	12.86	11.89
Bni09G012983		-5.7472	Cluster 8	11.1	29.4	27.59	24.08	0.78	0.37
Bni09G013005		2.0664	Cluster 8	12	6.93	7.07	8.32	26.99	33.5
Bni09G013398		-2.1475	Cluster 8	11.78656126	217.88	183.98	125.01	46.3	33.21
Bni09G013542		-2.7848	Cluster 8	11.75213675	35.55	28.4	18.96	4.71	2.67
Bni09G013678		1.6354	Cluster 8	11	12.08	10.85	11.61	32.09	39.73
Bni09G013692		-6.43	Cluster 8	10.51648352	48.71	45.07	36.44	0.72	0.29
Bni09G013829		-1.2223	Cluster 8	10.85897436	65.54	61.02	55.72	27.16	25.37
Bni09G013841		-4.9435	Cluster 8	11.02941176	690.61	537.13	298.37	22.54	10.16
Bni10G014086		-1.6013	Cluster 8	11.55555556	41.29	38.42	39.59	14.25	12.24
Bni10G014288		-1.4746	Cluster 8	12.3625731	37.25	35.37	36.51	14.4	11.5
Bni10G014540		-2.2799	Cluster 8	12.3625731	106.69	99.89	107.72	24.35	18.86
Bni11G015308		-1.6648	Cluster 8	10.3956044	93.63	68.75	46.68	25.27	18.9
Bni12G016824		-7.6776	Cluster 8	11.26847291	153.22	106.06	49.29	0.57	0.24
Bni13G017613		-2.1129	Cluster 8	11.86666667	41.55	38.99	42.61	9.95	8.69
Bni13G017688		-2.7956	Cluster 8	11.1	200.03	210.75	174.74	34.66	20.96
Bni13G018196		-1.0104	Cluster 8	11	74.42	75.3	81.82	41.06	34.51
Bni14G018658		-1.1068	Cluster 8	11	89.55	93.05	102.81	46.95	40.77
Bni14G018905		1.7291	Cluster 8	10	8.93	10.08	12.43	28.79	39.31
Bni01G000162		4.3297	Cluster 9	5.785714286	0.99	0.58	0.98	22.39	18.39
Bni01G000913		-3.2375	Cluster 9	5.785714286	39.53	37.35	37.36	2.22	5.66
Bni01G001383		2.1169	Cluster 9	6	27	25.96	27.11	120.48	109.55
Bni02G003604		-5.5351	Cluster 9	5.785714286	24.26	22.05	23.51	0.45	1.33
Bni10G014651		3.1378	Cluster 9	5.785714286	1.66	1.9	1.99	17.51	17.29
Bni11G015803		-6.3948	Cluster 9	5.785714286	43.48	45.43	38.67	0.12	0.52
Bni13G017930		-1.7555	Cluster 9	6	456.03	419.3	446.26	107.12	151.68
Bni14G019028		3.0529	Cluster 9	5.785714286	2.3	2.03	1.64	17.46	16.04
